# Supplementary material for: Recurrent Loss of Specific Introns during Angiosperm Evolution
Source: PLoS Genet. 2014 Dec 4;10(12):e1004843. doi: 10.1371/journal.pgen.1004843 (PMC4256211; doi:10.1371/journal.pgen.1004843)
Supplement: Table S12 — Details for all 745 gene clusters with intron absence polymorphism. (XLSX) [file pgen.1004843.s028.xlsx]

## Sheet: Sheet1
Present Introns: intron rank in the representative gene of the cluster. For example, Osat|Os03g0179400.01:4 means the 4th intron in Osat|Os03g0179400.01. If possible, we use a rice gene as the representatvie gene. If not, gene from sorghum, maize, brachypodium or foxtail millet will be used.
Absent Introns: this colum shows the number of absent introns in species. Atha(2) means 2 Arabidopsis genes do not have that intron.
Not Aligned: the number of genes in species that do not contain flanking region of the intron group. Zmay(1) means the intron and its flanking region do not occur in one maize gene.
Cluster Status: if a gene has exactly one copy in each of the 6 species, the cluster is labeled as SINGLE_COPY_CLUSTER; otherwise as OTHER_COPY_NUMBER.
Intron Group ID	Genes In Cluster	Present Introns	Absent Introns	Recurrent Loss Intron Group	Gene Number in Clusters	Not Aligned Introns	Cluster Status
1	Atha|AT2G05940.1;Atha|AT5G35580.1;Bdis|Bradi1g72740.1;Osat|Os03g0179400.01;Osat|Os10g0395000.01;Sbic|Sb01g023180.1;Sbic|Sb01g045260.1;Sita|Si035833m;Sita|Si036128m;Zmay|GRMZM2G110968_T01;Zmay|GRMZM2G175164_T01	Osat|Os03g0179400.01:4	Atha(2);Sbic(2);Zmay(1)	Y	11		OTHER_COPY_NUMBER
2	Atha|AT2G13360.1;Bdis|Bradi3g39750.1;Osat|Os08g0502700.01;Sbic|Sb07g028080.1;Sita|Si013768m;Zmay|GRMZM2G137868_T01;Zmay|GRMZM2G359559_T01	Osat|Os08g0502700.01:1	Atha(1);Bdis(1);Sbic(1);Zmay(1)	Y	7	Zmay(1)	OTHER_COPY_NUMBER
3	Atha|AT3G61470.1;Bdis|Bradi1g23610.1;Osat|Os07g0577600.01;Sbic|Sb02g037410.1;Sita|Si030861m;Zmay|GRMZM2G038519_T01	Osat|Os07g0577600.01:1	Atha(1);Bdis(1);Sita(1)	Y	6		SINGLE_COPY_CLUSTER
4	Atha|AT5G01930.1;Osat|Os05g0319100.00;Sbic|Sb01g006080.1;Sita|Si024351m;Zmay|GRMZM2G471065_T02	Zmay|GRMZM2G471065_T02:3	Atha(1);Osat(1);Sbic(1)	Y	5		OTHER_COPY_NUMBER
5	Atha|AT1G62250.1;Bdis|Bradi1g08910.1;Osat|Os03g0744700.01;Sbic|Sb01g008400.1;Sita|Si037022m;Zmay|GRMZM2G010034_T05	Osat|Os03g0744700.01:5	Bdis(1);Zmay(1)	Y	6		SINGLE_COPY_CLUSTER
6	Atha|AT1G19630.1;Bdis|Bradi1g09920.1;Osat|Os05g0101600.01;Sbic|Sb09g000270.1;Sita|Si024524m;Zmay|GRMZM2G363429_T01	Osat|Os05g0101600.01:3	Bdis(1);Zmay(1)	Y	6		SINGLE_COPY_CLUSTER
7	Atha|AT2G41970.1;Bdis|Bradi1g10500.1;Bdis|Bradi3g46280.1;Osat|Os02g0565500.01;Osat|Os03g0226300.01;Osat|Os03g0719850.00;Sbic|Sb01g009910.1;Sbic|Sb01g041810.1;Sbic|Sb04g023390.1;Sita|Si036290m;Sita|Si036340m;Zmay|GRMZM2G105933_T01;Zmay|GRMZM2G127984_T01	Osat|Os02g0565500.01:2	Bdis(1);Sita(1)	Y	13		OTHER_COPY_NUMBER
8	Atha|AT2G24000.1;Atha|AT2G24010.1;Atha|AT2G35770.1;Atha|AT2G35780.1;Atha|AT3G02110.1;Atha|AT3G07990.1;Atha|AT4G30610.1;Atha|AT4G30810.1;Bdis|Bradi1g11570.1;Bdis|Bradi1g47090.1;Bdis|Bradi2g00240.1;Bdis|Bradi2g00260.1;Bdis|Bradi2g35200.1;Bdis|Bradi2g54150.1;Bdis|Bradi3g54000.1;Osat|Os01g0158200.01;Osat|Os01g0833500.01;Osat|Os02g0794500.01;Osat|Os05g0268500.01;Osat|Os06g0186400.01;Sbic|Sb02g002260.1…	Osat|Os01g0158200.01:4	Bdis(1);Sbic(2)	Y	44		OTHER_COPY_NUMBER
9	Atha|AT1G07180.1;Atha|AT2G29990.1;Bdis|Bradi1g24620.1;Bdis|Bradi2g53970.1;Osat|Os01g0830100.01;Osat|Os07g0564500.01;Sbic|Sb02g036490.1;Sbic|Sb03g038750.1;Sita|Si001054m;Sita|Si032193m;Zmay|GRMZM2G041418_T01;Zmay|GRMZM2G069260_T02	Osat|Os01g0830100.01:6	Bdis(1);Osat(1);Sbic(1);Sita(1);Zmay(1)	Y	12		OTHER_COPY_NUMBER
10	Atha|AT2G37170.1;Atha|AT2G37180.1;Atha|AT3G53420.1;Atha|AT5G60660.1;Bdis|Bradi1g28760.1;Bdis|Bradi1g28780.1;Bdis|Bradi3g49360.1;Bdis|Bradi5g15970.1;Osat|Os02g0629200.02;Osat|Os04g0521100.01;Osat|Os07g0448100.01;Osat|Os07g0448800.01;Sbic|Sb02g010760.1;Sbic|Sb02g010780.1;Sbic|Sb02g010790.1;Sbic|Sb02g010800.1;Sbic|Sb02g010830.1;Sbic|Sb04g026650.1;Sbic|Sb06g022840.1;Sita|Si010750m;Sita|Si017990m;Sita…	Osat|Os02g0629200.02:1	Bdis(3);Osat(3);Sbic(6);Sita(5);Zmay(5)	Y	31		OTHER_COPY_NUMBER
11	Atha|AT5G08260.1;Atha|AT5G23210.1;Bdis|Bradi1g29470.1;Bdis|Bradi1g35860.1;Bdis|Bradi3g49590.1;Bdis|Bradi5g16230.1;Bdis|Bradi5g24300.1;Osat|Os02g0634700.01;Osat|Os04g0525700.01;Sbic|Sb04g026900.1;Sbic|Sb06g023100.1;Sbic|Sb07g005800.1;Sita|Si008314m;Sita|Si009918m;Sita|Si017175m;Zmay|GRMZM2G062179_T01;Zmay|GRMZM2G079965_T01;Zmay|GRMZM2G161696_T01;Zmay|GRMZM2G393673_T01	Osat|Os02g0634700.01:8	Bdis(3);Sbic(2);Sita(2);Zmay(3)	Y	19		OTHER_COPY_NUMBER
12	Atha|AT5G08260.1;Atha|AT5G23210.1;Bdis|Bradi1g29470.1;Bdis|Bradi1g35860.1;Bdis|Bradi3g49590.1;Bdis|Bradi5g16230.1;Bdis|Bradi5g24300.1;Osat|Os02g0634700.01;Osat|Os04g0525700.01;Sbic|Sb04g026900.1;Sbic|Sb06g023100.1;Sbic|Sb07g005800.1;Sita|Si008314m;Sita|Si009918m;Sita|Si017175m;Zmay|GRMZM2G062179_T01;Zmay|GRMZM2G079965_T01;Zmay|GRMZM2G161696_T01;Zmay|GRMZM2G393673_T01	Osat|Os02g0634700.01:5	Bdis(1);Sbic(2);Sita(2);Zmay(3)	Y	19		OTHER_COPY_NUMBER
13	Atha|AT5G57800.1;Bdis|Bradi1g31140.1;Bdis|Bradi3g05880.1;Bdis|Bradi4g30750.1;Osat|Os02g0178800.01;Osat|Os06g0653000.01;Osat|Os09g0426800.01;Sbic|Sb02g025220.1;Sbic|Sb04g005330.1;Sbic|Sb10g025920.1;Sita|Si006073m;Sita|Si013427m;Sita|Si019489m;Sita|Si028977m;Zmay|GRMZM2G029912_T01;Zmay|GRMZM2G083526_T01;Zmay|GRMZM2G114642_T01	Osat|Os02g0178800.01:6	Bdis(2)	Y	17		OTHER_COPY_NUMBER
14	Atha|AT5G38530.1;Bdis|Bradi1g35600.1;Sbic|Sb10g024680.1;Sita|Si006289m;Zmay|GRMZM2G054465_T01	Zmay|GRMZM2G054465_T01:3	Bdis(1);Sbic(1)	Y	5		OTHER_COPY_NUMBER
15	Atha|AT1G09930.1;Atha|AT4G10770.1;Atha|AT4G16370.1;Atha|AT4G26590.1;Atha|AT4G27730.1;Atha|AT5G53510.1;Atha|AT5G53520.1;Atha|AT5G55930.1;Atha|AT5G64410.1;Bdis|Bradi1g08420.1;Bdis|Bradi1g49470.1;Bdis|Bradi1g49620.1;Bdis|Bradi3g20710.1;Bdis|Bradi3g39080.1;Bdis|Bradi3g52290.1;Bdis|Bradi5g20190.1;Osat|Os01g0630200.00;Osat|Os03g0751100.01;Osat|Os04g0594800.01;Osat|Os06g0125400.00;Osat|Os06g0125500.02;O…	Osat|Os03g0751100.01:1	Bdis(1);Osat(1);Sbic(2);Sita(1);Zmay(2)	Y	49	Sbic(1)	OTHER_COPY_NUMBER
16	Atha|AT1G20020.1;Atha|AT5G66190.1;Bdis|Bradi1g52020.1;Bdis|Bradi3g00660.1;Osat|Os02g0103800.01;Osat|Os06g0107700.01;Sbic|Sb03g046340.1;Sbic|Sb10g000720.1;Sita|Si017591m;Sita|Si017629m;Zmay|GRMZM2G059083_T01;Zmay|GRMZM2G059191_T01;Zmay|GRMZM2G168143_T01	Osat|Os06g0107700.01:1	Bdis(1);Osat(1);Sita(1)	Y	13		OTHER_COPY_NUMBER
17	Atha|AT1G30220.1;Atha|AT2G35740.1;Atha|AT4G16480.1;Bdis|Bradi1g58430.1;Bdis|Bradi5g15440.1;Osat|Os04g0511400.01;Osat|Os07g0151200.00;Sbic|Sb02g003050.1;Sbic|Sb02g010540.1;Sbic|Sb06g022300.1;Sita|Si009679m;Sita|Si029305m;Sita|Si033333m;Zmay|AC194457.3_FGT001;Zmay|GRMZM2G142063_T01;Zmay|GRMZM2G160069_T01	Osat|Os04g0511400.01:3	Bdis(1);Osat(1);Sbic(2);Sita(2);Zmay(2)	Y	16		OTHER_COPY_NUMBER
18	Atha|AT4G38300.1;Atha|AT4G38650.1;Bdis|Bradi1g68310.1;Bdis|Bradi5g04640.1;Osat|Os03g0243700.01;Osat|Os05g0304900.01;Sbic|Sb01g041310.1;Sbic|Sb06g003350.1;Sita|Si001255m;Sita|Si034968m;Zmay|AC204711.3_FGT002;Zmay|GRMZM2G108032_T01	Osat|Os03g0243700.01:2	Bdis(1);Sbic(2);Sita(1);Zmay(2)	Y	12		OTHER_COPY_NUMBER
19	Atha|AT1G51340.2;Atha|AT3G08040.1;Bdis|Bradi1g69770.1;Bdis|Bradi3g23150.1;Osat|Os01g0919100.00;Osat|Os03g0216700.01;Osat|Os10g0206800.01;Sbic|Sb01g042740.1;Sbic|Sb03g043890.1;Sbic|Sb07g001800.1;Sita|Si034942m;Sita|Si035321m;Zmay|GRMZM2G163154_T01;Zmay|GRMZM5G870170_T02	Osat|Os03g0216700.01:9	Bdis(1);Osat(2);Sbic(1)	Y	14		OTHER_COPY_NUMBER
20	Atha|AT4G38540.1;Atha|AT5G05320.1;Bdis|Bradi1g74760.1;Bdis|Bradi1g74770.1;Bdis|Bradi1g74780.1;Bdis|Bradi1g74810.1;Osat|Os03g0153500.00;Osat|Os03g0153900.01;Osat|Os03g0154000.01;Osat|Os03g0154100.01;Sbic|Sb01g046710.1;Sbic|Sb01g046730.1;Sita|Si035891m;Sita|Si035909m;Zmay|GRMZM5G841893_T01;Zmay|GRMZM5G891656_T04	Osat|Os03g0153500.00:1	Bdis(2);Sbic(1);Zmay(1)	Y	16		OTHER_COPY_NUMBER
21	Atha|AT1G15040.1;Atha|AT1G66860.1;Atha|AT5G38200.1;Bdis|Bradi2g02550.1;Osat|Os01g0138800.01;Sbic|Sb03g006680.1;Sita|Si001508m;Zmay|GRMZM2G094304_T01;Zmay|GRMZM2G379237_T01;Zmay|GRMZM2G393215_T01	Osat|Os01g0138800.01:2	Bdis(1);Zmay(2)	Y	10		OTHER_COPY_NUMBER
22	Atha|AT1G10750.1;Atha|AT1G23340.1;Atha|AT1G70550.1;Atha|AT5G50150.1;Bdis|Bradi2g04360.1;Bdis|Bradi2g34360.1;Bdis|Bradi2g40690.1;Osat|Os01g0170500.01;Osat|Os01g0547133.00;Osat|Os06g0474500.01;Sbic|Sb03g004510.1;Sbic|Sb03g024600.1;Sbic|Sb09g005110.1;Sbic|Sb10g017800.1;Sita|Si001549m;Sita|Si001628m;Sita|Si006476m;Sita|Si021836m;Zmay|GRMZM2G129947_T01;Zmay|GRMZM2G150962_T01;Zmay|GRMZM2G151319_T01;Zma…	Osat|Os01g0170500.01:6	Bdis(3);Sbic(1);Sita(1);Zmay(1)	Y	22		OTHER_COPY_NUMBER
23	Atha|AT1G53310.1;Atha|AT2G42600.1;Atha|AT3G14940.1;Bdis|Bradi1g39170.1;Bdis|Bradi2g06620.1;Bdis|Bradi2g50380.1;Bdis|Bradi3g09210.1;Bdis|Bradi4g27910.1;Osat|Os01g0208700.01;Osat|Os01g0758300.01;Osat|Os02g0244700.01;Osat|Os08g0366000.01;Osat|Os09g0315700.01;Sbic|Sb02g021090.1;Sbic|Sb03g035090.1;Sbic|Sb04g008720.1;Sbic|Sb07g014960.1;Sbic|Sb10g021330.1;Sita|Si000160m;Sita|Si000184m;Sita|Si005789m;Sit…	Osat|Os01g0758300.01:9	Bdis(1);Osat(1);Sita(2)	Y	28		OTHER_COPY_NUMBER
24	Atha|AT1G02460.1;Atha|AT1G48100.1;Atha|AT1G56710.1;Atha|AT4G01890.1;Bdis|Bradi2g11380.1;Bdis|Bradi2g12400.1;Bdis|Bradi2g33440.1;Osat|Os01g0329300.01;Osat|Os05g0279900.00;Sbic|Sb03g012280.1;Sbic|Sb03g013310.1;Sbic|Sb03g013330.1;Sita|Si001228m;Sita|Si004128m;Sita|Si021901m;Zmay|GRMZM2G026804_T01;Zmay|GRMZM2G098912_T01;Zmay|GRMZM2G170388_T01;Zmay|GRMZM2G467435_T01	Osat|Os05g0279900.00:3	Bdis(1);Osat(1);Sbic(1);Sita(1);Zmay(2)	Y	19		OTHER_COPY_NUMBER
25	Atha|AT1G19715.3;Bdis|Bradi2g20450.1;Bdis|Bradi2g51540.1;Osat|Os01g0775500.01;Osat|Os05g0508400.01;Sbic|Sb03g036170.1;Sbic|Sb09g024950.1;Sita|Si000779m;Sita|Si021547m;Zmay|GRMZM2G170625_T02	Osat|Os05g0508400.01:5	Bdis(1);Zmay(1)	Y	10	Osat(1)	OTHER_COPY_NUMBER
26	Atha|AT3G08560.1;Bdis|Bradi2g22160.1;Osat|Os05g0480700.01;Sbic|Sb09g023600.1;Sita|Si024533m;Zmay|GRMZM2G701207_T01	Osat|Os05g0480700.01:3	Bdis(1);Zmay(1)	Y	6		SINGLE_COPY_CLUSTER
27	Atha|AT1G24400.1;Atha|AT1G25530.1;Atha|AT1G48640.1;Atha|AT1G61270.1;Atha|AT1G67640.1;Atha|AT1G71680.1;Atha|AT3G01760.1;Atha|AT5G40780.1;Bdis|Bradi2g31650.1;Bdis|Bradi3g14140.1;Bdis|Bradi3g14150.1;Bdis|Bradi4g16720.1;Bdis|Bradi5g12500.1;Osat|Os04g0462400.01;Osat|Os05g0237800.00;Osat|Os08g0127100.01;Osat|Os12g0244400.01;Sbic|Sb04g033960.1;Sbic|Sb06g019090.1;Sbic|Sb07g002230.1;Sbic|Sb07g002240.1;Sbi…	Osat|Os04g0462400.01:4	Bdis(1);Sita(1)	Y	48	Sbic(1)	OTHER_COPY_NUMBER
28	Atha|AT1G79750.1;Atha|AT2G19900.1;Atha|AT5G11670.1;Atha|AT5G25880.1;Bdis|Bradi2g05620.1;Bdis|Bradi2g33450.1;Bdis|Bradi2g48570.1;Bdis|Bradi2g49530.1;Bdis|Bradi2g49540.1;Osat|Os01g0188400.01;Osat|Os01g0723400.01;Osat|Os01g0743500.01;Osat|Os05g0186300.01;Sbic|Sb03g003220.1;Sbic|Sb03g003230.1;Sbic|Sb03g033250.1;Sbic|Sb03g034280.1;Sbic|Sb09g005810.1;Sita|Si000645m;Sita|Si000774m;Sita|Si000808m;Sita|Si…	Osat|Os01g0188400.01:3	Bdis(3);Osat(1);Sbic(1);Sita(1);Zmay(2)	Y	29	Bdis(1);Sita(1)	OTHER_COPY_NUMBER
29	Atha|AT1G07220.1;Bdis|Bradi2g35840.1;Sbic|Sb09g003810.1;Sita|Si025803m;Zmay|GRMZM2G166665_T01	Sbic|Sb09g003810.1:2	Bdis(1);Zmay(1)	Y	5		OTHER_COPY_NUMBER
30	Atha|AT1G77330.1;Bdis|Bradi2g35850.1;Bdis|Bradi2g35860.1;Osat|Os05g0149400.01;Sbic|Sb09g003790.1;Sbic|Sb09g003800.1;Sita|Si022728m;Sita|Si022729m;Zmay|GRMZM2G072529_T01;Zmay|GRMZM2G166616_T01;Zmay|GRMZM2G166639_T01;Zmay|GRMZM2G332423_T01	Osat|Os05g0149400.01:1	Bdis(2);Sbic(2);Zmay(4)	Y	12		OTHER_COPY_NUMBER
31	Atha|AT1G23800.1;Atha|AT3G24503.1;Atha|AT3G48000.1;Bdis|Bradi1g37090.1;Bdis|Bradi1g43770.1;Bdis|Bradi2g42360.1;Bdis|Bradi2g42380.1;Osat|Os01g0591000.01;Osat|Os01g0591300.01;Osat|Os02g0730000.02;Osat|Os06g0270900.01;Sbic|Sb03g026550.1;Sbic|Sb03g026570.1;Sbic|Sb04g029040.1;Sbic|Sb10g009790.1;Sbic|Sb10g023000.1;Sita|Si000743m;Sita|Si000898m;Sita|Si006183m;Sita|Si006255m;Sita|Si016807m;Sita|Si040073m…	Osat|Os01g0591000.01:3	Bdis(1);Sbic(2);Sita(3);Zmay(2)	Y	28		OTHER_COPY_NUMBER
32	Atha|AT4G36470.1;Bdis|Bradi2g47550.1;Osat|Os01g0701700.01;Sbic|Sb03g032230.1;Sita|Si001844m;Zmay|GRMZM2G033126_T01	Osat|Os01g0701700.01:3	Bdis(1);Sbic(1)	Y	6		SINGLE_COPY_CLUSTER
33	Atha|AT1G67720.1;Atha|AT2G37050.3;Bdis|Bradi2g62670.1;Bdis|Bradi4g45230.1;Osat|Os11g0102900.01;Osat|Os12g0102500.01;Sbic|Sb03g047530.1;Sbic|Sb05g000280.1;Sita|Si000663m;Sita|Si009297m;Sita|Si025932m;Zmay|GRMZM2G091632_T02;Zmay|GRMZM2G164502_T01	Osat|Os11g0102900.01:12	Bdis(1);Sbic(1)	Y	13		OTHER_COPY_NUMBER
34	Atha|AT1G16770.1;Bdis|Bradi3g03450.1;Osat|Os02g0140800.00;Sbic|Sb02g039980.1;Sita|Si036502m;Zmay|GRMZM2G140293_T01	Osat|Os02g0140800.00:1	Bdis(1);Sbic(1);Zmay(1)	Y	6		SINGLE_COPY_CLUSTER
35	Atha|AT2G19500.1;Atha|AT4G29740.2;Atha|AT5G56970.1;Bdis|Bradi1g37470.1;Bdis|Bradi2g05580.1;Bdis|Bradi2g06030.1;Bdis|Bradi3g08220.1;Bdis|Bradi3g08230.1;Osat|Os02g0220000.00;Osat|Os02g0220100.00;Sbic|Sb03g002810.1;Sbic|Sb03g003280.1;Sbic|Sb04g007730.1;Sbic|Sb04g007740.1;Sbic|Sb10g022590.1;Sita|Si001019m;Sita|Si001500m;Sita|Si008391m;Sita|Si019278m;Sita|Si019752m;Zmay|GRMZM2G114427_T01;Zmay|GRMZM2G1…	Osat|Os02g0220000.00:1	Bdis(2);Sbic(1)	Y	25		OTHER_COPY_NUMBER
36	Atha|AT3G04290.1;Atha|AT5G18430.1;Atha|AT5G33370.1;Bdis|Bradi3g12730.1;Bdis|Bradi3g28100.1;Bdis|Bradi3g55270.1;Bdis|Bradi5g15160.1;Osat|Os02g0617400.01;Osat|Os02g0816200.01;Osat|Os04g0507700.01;Osat|Os08g0565900.01;Osat|Os10g0463200.01;Sbic|Sb01g020000.1;Sbic|Sb04g026060.1;Sbic|Sb04g037130.1;Sbic|Sb06g021990.1;Sita|Si010425m;Sita|Si017558m;Sita|Si017576m;Sita|Si036305m;Zmay|GRMZM2G001241_T01;Zmay…	Osat|Os02g0617400.01:2	Bdis(2);Osat(1);Sita(1);Zmay(2)	Y	24		OTHER_COPY_NUMBER
37	Atha|AT4G10260.1;Bdis|Bradi3g13600.1;Osat|Os08g0113100.01;Sbic|Sb07g001320.1;Sita|Si014044m;Zmay|GRMZM2G051677_T01	Sbic|Sb07g001320.1:2	Bdis(1);Osat(1);Zmay(1)	Y	6		SINGLE_COPY_CLUSTER
38	Atha|AT1G12420.1;Atha|AT4G22780.1;Bdis|Bradi3g13880.1;Osat|Os08g0118100.00;Sbic|Sb07g001810.1;Sita|Si013785m;Zmay|GRMZM2G034404_T01;Zmay|GRMZM2G092432_T01	Osat|Os08g0118100.00:2	Bdis(1);Zmay(1)	Y	8		OTHER_COPY_NUMBER
39	Atha|AT1G79380.1;Bdis|Bradi3g14420.1;Osat|Os08g0135400.01;Sbic|Sb07g002700.1;Sita|Si013872m	Osat|Os08g0135400.01:4	Bdis(1);Sbic(1)	Y	5		OTHER_COPY_NUMBER
40	Atha|AT2G21730.1;Atha|AT2G21890.1;Atha|AT4G37970.1;Atha|AT4G39330.1;Bdis|Bradi3g17920.1;Bdis|Bradi5g21550.1;Osat|Os04g0612700.01;Osat|Os10g0430200.01;Sbic|Sb06g028240.1;Sbic|Sb07g006090.1;Sita|Si010438m;Sita|Si013626m;Zmay|GRMZM2G046070_T03;Zmay|GRMZM2G118610_T01	Osat|Os04g0612700.01:2	Bdis(1);Sbic(1)	Y	14		OTHER_COPY_NUMBER
41	Atha|AT4G16270.1;Bdis|Bradi3g20130.1;Osat|Os08g0302000.01;Sbic|Sb07g010450.1;Sita|Si015307m;Zmay|GRMZM2G033985_T01	Osat|Os08g0302000.01:3	Bdis(1);Sita(1)	Y	6		SINGLE_COPY_CLUSTER
42	Atha|AT1G77690.1;Atha|AT2G21050.1;Atha|AT2G38120.1;Atha|AT5G01240.1;Bdis|Bradi1g68350.1;Bdis|Bradi2g55340.1;Bdis|Bradi3g21090.1;Osat|Os01g0856500.01;Osat|Os03g0244600.01;Osat|Os05g0447200.01;Osat|Os10g0147400.01;Osat|Os11g0169200.00;Sbic|Sb01g026240.1;Sbic|Sb01g041270.1;Sbic|Sb03g040320.1;Sbic|Sb05g004250.1;Sbic|Sb09g021990.1;Sita|Si004876m;Sita|Si021880m;Sita|Si026295m;Sita|Si035069m;Sita|Si0352…	Osat|Os01g0856500.01:3	Bdis(1);Osat(2);Sbic(1);Sita(1);Zmay(1)	Y	27		OTHER_COPY_NUMBER
43	Atha|AT3G30775.1;Atha|AT5G38710.1;Bdis|Bradi3g32880.1;Osat|Os10g0550900.01;Sbic|Sb01g029660.1;Sita|Si035342m;Zmay|GRMZM2G053720_T01;Zmay|GRMZM2G117956_T01	Zmay|GRMZM2G053720_T01:2	Bdis(1);Osat(1);Sbic(1)	Y	8		OTHER_COPY_NUMBER
44	Atha|AT4G29820.1;Bdis|Bradi3g35340.1;Osat|Os08g0398800.01;Sbic|Sb07g019840.1;Sita|Si014425m;Zmay|GRMZM2G118104_T01	Sbic|Sb07g019840.1:2	Bdis(1);Osat(1)	Y	6		SINGLE_COPY_CLUSTER
45	Atha|AT1G51680.1;Atha|AT1G65060.1;Atha|AT3G21230.1;Atha|AT3G21240.1;Bdis|Bradi1g31320.1;Bdis|Bradi3g05750.1;Bdis|Bradi3g18960.1;Bdis|Bradi3g37300.1;Bdis|Bradi3g52350.1;Osat|Os02g0177600.01;Osat|Os02g0697400.01;Osat|Os06g0656500.01;Osat|Os08g0245200.01;Osat|Os08g0448000.01;Sbic|Sb04g005210.1;Sbic|Sb04g031010.1;Sbic|Sb07g007810.1;Sbic|Sb07g022040.1;Sbic|Sb10g026130.1;Sita|Si006172m;Sita|Si013489m;S…	Osat|Os02g0177600.01:5	Bdis(1);Sbic(1)	Y	28		OTHER_COPY_NUMBER
46	Atha|AT1G13750.1;Atha|AT4G24890.1;Atha|AT5G50400.1;Bdis|Bradi1g69990.1;Bdis|Bradi3g41200.1;Bdis|Bradi4g03790.1;Bdis|Bradi4g34630.1;Bdis|Bradi4g34640.1;Osat|Os03g0214000.01;Osat|Os08g0531000.01;Osat|Os09g0505900.00;Osat|Os09g0506000.01;Osat|Os12g0576600.01;Osat|Os12g0576700.01;Osat|Os12g0576750.00;Sbic|Sb01g042910.1;Sbic|Sb02g033400.1;Sbic|Sb06g006920.1;Sbic|Sb07g025980.1;Sbic|Sb07g026270.1;Sbic|S…	Osat|Os03g0214000.01:8	Bdis(1);Sbic(2);Sita(1);Zmay(1)	Y	35		OTHER_COPY_NUMBER
47	Atha|AT4G33540.1;Bdis|Bradi3g60470.1;Osat|Os02g0829500.01;Sbic|Sb04g038260.1;Sita|Si017794m;Zmay|GRMZM2G019177_T03	Osat|Os02g0829500.01:2	Bdis(1);Sita(1)	Y	6		SINGLE_COPY_CLUSTER
48	Atha|AT5G42180.1;Bdis|Bradi3g60880.1;Osat|Os02g0833900.03;Sbic|Sb04g038610.1;Sita|Si017767m;Zmay|GRMZM2G160327_T01	Osat|Os02g0833900.03:2	Bdis(1);Sita(1)	Y	6		SINGLE_COPY_CLUSTER
49	Atha|AT3G48740.1;Atha|AT4G25010.1;Atha|AT5G23660.1;Atha|AT5G50800.1;Bdis|Bradi4g07570.1;Bdis|Bradi4g18350.1;Osat|Os11g0508600.01;Osat|Os12g0476200.01;Sbic|Sb05g018110.1;Sbic|Sb08g013620.1;Sbic|Sb08g013840.1;Sbic|Sb08g014040.1;Sita|Si022792m;Sita|Si026691m;Sita|Si026700m;Zmay|GRMZM2G015976_T01;Zmay|GRMZM2G021706_T01;Zmay|GRMZM2G173669_T01	Osat|Os11g0508600.01:3	Bdis(2)	Y	18		OTHER_COPY_NUMBER
50	Atha|AT3G04720.1;Bdis|Bradi4g14920.1;Osat|Os11g0592200.01;Sbic|Sb05g022950.1;Sbic|Sb05g022960.1;Sita|Si026965m;Sita|Si026967m;Zmay|GRMZM2G117989_T02;Zmay|GRMZM2G419675_T01;Zmay|GRMZM2G454556_T01	Osat|Os11g0592200.01:1	Bdis(1);Sbic(1)	Y	10		OTHER_COPY_NUMBER
51	Atha|AT1G04920.1;Atha|AT4G10120.1;Atha|AT5G11110.1;Atha|AT5G20280.1;Bdis|Bradi1g30520.1;Bdis|Bradi2g58860.1;Bdis|Bradi3g06220.1;Bdis|Bradi3g20120.1;Bdis|Bradi4g21750.1;Osat|Os02g0184400.01;Osat|Os08g0301500.01;Osat|Os11g0236100.01;Sbic|Sb03g043900.1;Sbic|Sb04g005720.1;Sbic|Sb05g007310.1;Sbic|Sb09g028570.1;Sbic|Sb10g025240.1;Sita|Si000130m;Sita|Si005783m;Sita|Si013170m;Sita|Si016229m;Sita|Si025907…	Osat|Os02g0184400.01:6	Bdis(1);Sbic(1)	Y	29	Osat(1)	OTHER_COPY_NUMBER
52	Atha|AT4G39830.1;Atha|AT5G21100.1;Atha|AT5G21105.1;Bdis|Bradi1g37600.1;Bdis|Bradi1g37620.1;Bdis|Bradi4g28950.1;Bdis|Bradi4g34690.1;Osat|Os06g0567200.01;Osat|Os06g0567900.01;Osat|Os09g0365900.01;Osat|Os09g0507300.01;Sbic|Sb02g023140.1;Sbic|Sb02g023150.1;Sbic|Sb02g023160.1;Sbic|Sb03g001450.1;Sbic|Sb10g022430.1;Sbic|Sb10g022440.1;Sita|Si003983m;Sita|Si006071m;Sita|Si006138m;Sita|Si015580m;Sita|Si029…	Osat|Os06g0567200.01:2	Bdis(1);Osat(2);Sbic(4);Sita(2);Zmay(3)	Y	27		OTHER_COPY_NUMBER
53	Atha|AT3G18890.1;Bdis|Bradi4g33940.1;Osat|Os10g0100300.01;Sbic|Sb02g000230.1;Sita|Si020711m	Osat|Os10g0100300.01:4	Bdis(1);Sita(1)	Y	5		OTHER_COPY_NUMBER
54	Atha|AT5G17230.3;Bdis|Bradi1g29590.1;Bdis|Bradi4g01100.1;Bdis|Bradi4g37520.1;Osat|Os06g0729000.01;Osat|Os09g0555500.01;Osat|Os12g0626400.02;Sbic|Sb02g032370.1;Sbic|Sb08g022310.1;Sbic|Sb10g031020.1;Sita|Si006539m;Sita|Si021888m;Sita|Si029859m;Zmay|GRMZM2G149317_T01;Zmay|GRMZM2G300348_T02	Osat|Os06g0729000.01:3	Bdis(1);Sbic(1)	Y	15		OTHER_COPY_NUMBER
55	Atha|AT3G44540.1;Atha|AT3G44550.1;Atha|AT3G44560.1;Atha|AT4G33790.1;Atha|AT5G22500.1;Bdis|Bradi3g20000.1;Bdis|Bradi3g42780.1;Bdis|Bradi4g37860.1;Bdis|Bradi4g38460.1;Osat|Os04g0353600.01;Osat|Os04g0354600.01;Osat|Os08g0298700.01;Osat|Os08g0557800.01;Osat|Os09g0567500.01;Sbic|Sb02g011920.1;Sbic|Sb05g005330.1;Sbic|Sb05g005340.1;Sbic|Sb07g024230.1;Sbic|Sb07g024240.1;Sbic|Sb07g024280.1;Sbic|Sb07g02429…	Osat|Os04g0353600.01:3	Bdis(1);Sita(1)	Y	33		OTHER_COPY_NUMBER
56	Atha|AT3G02850.1;Atha|AT5G37500.1;Bdis|Bradi1g44320.1;Bdis|Bradi1g44360.1;Bdis|Bradi5g11120.1;Osat|Os04g0445000.01;Osat|Os06g0250600.01;Sbic|Sb06g017830.1;Sbic|Sb10g008960.1;Sita|Si005846m;Sita|Si012441m;Zmay|GRMZM2G028258_T01;Zmay|GRMZM2G156255_T01;Zmay|GRMZM2G310569_T01	Osat|Os04g0445000.01:7	Bdis(1);Osat(1)	Y	14		OTHER_COPY_NUMBER
57	Atha|AT2G33385.2;Bdis|Bradi5g15490.1;Osat|Os04g0512300.01;Sbic|Sb06g022330.1;Sita|Si010385m;Zmay|GRMZM2G052644_T01	Osat|Os04g0512300.01:5	Bdis(1);Sita(1)	Y	6		SINGLE_COPY_CLUSTER
58	Atha|AT4G24930.1;Bdis|Bradi1g26880.1;Osat|Os01g0102300.01;Sbic|Sb03g009060.1;Sita|Si002757m;Zmay|GRMZM2G004006_T02	Zmay|GRMZM2G004006_T02:3	Osat(1);Sbic(1)	Y	6		SINGLE_COPY_CLUSTER
59	Atha|AT2G38170.3;Atha|AT3G51860.1;Bdis|Bradi2g41090.1;Osat|Os01g0557500.01;Osat|Os05g0594200.01;Sbic|Sb03g024820.1;Sbic|Sb09g030750.1;Sita|Si001372m;Sita|Si021879m;Zmay|GRMZM2G011592_T06;Zmay|GRMZM5G809587_T03	Sbic|Sb03g024820.1:2	Osat(2)	Y	11		OTHER_COPY_NUMBER
60	Atha|AT4G15093.1;Bdis|Bradi2g56780.4;Osat|Os01g0878800.01;Osat|Os01g0878900.01;Sbic|Sb03g041600.1;Sita|Si002287m;Zmay|GRMZM2G078500_T01;Zmay|GRMZM2G092817_T01	Zmay|GRMZM2G078500_T01:2	Osat(2);Sbic(1)	Y	8		OTHER_COPY_NUMBER
61	Atha|AT1G27440.1;Atha|AT5G61840.1;Bdis|Bradi2g59380.1;Bdis|Bradi2g59400.1;Bdis|Bradi2g59410.1;Bdis|Bradi3g44420.1;Bdis|Bradi5g08400.1;Osat|Os01g0926400.01;Osat|Os01g0926600.01;Osat|Os01g0926700.00;Osat|Os02g0520750.01;Osat|Os04g0398600.01;Osat|Os10g0180000.01;Sbic|Sb03g044510.1;Sbic|Sb03g044520.1;Sbic|Sb03g044530.1;Sbic|Sb04g021180.1;Sbic|Sb06g014730.1;Sbic|Sb09g022500.1;Sbic|Sb09g027440.1;Sbic|S…	Osat|Os01g0926600.01:3	Osat(1);Sbic(2);Sita(1)	Y	37		OTHER_COPY_NUMBER
62	Atha|AT4G11920.1;Atha|AT4G22910.1;Atha|AT5G13840.1;Bdis|Bradi1g76990.1;Bdis|Bradi2g62140.1;Osat|Os01g0972900.01;Osat|Os03g0123300.01;Sbic|Sb01g048980.1;Sbic|Sb03g047370.1;Sita|Si001289m;Sita|Si035170m;Zmay|GRMZM2G064005_T01;Zmay|GRMZM2G159427_T01;Zmay|GRMZM5G821639_T02	Osat|Os03g0123300.01:2	Osat(1);Sita(1)	Y	14		OTHER_COPY_NUMBER
63	Atha|AT3G09405.1;Atha|AT3G09410.1;Bdis|Bradi2g38780.1;Bdis|Bradi2g62410.1;Osat|Os01g0974500.01;Sbic|Sb03g047440.1;Sbic|Sb09g001350.1;Sita|Si001581m;Sita|Si022068m;Zmay|GRMZM2G141873_T02	Sbic|Sb03g047440.1:1	Osat(1);Sita(1)	Y	10		OTHER_COPY_NUMBER
64	Atha|AT1G75500.1;Bdis|Bradi4g21220.1;Osat|Os02g0114100.00;Sbic|Sb04g001020.1;Sbic|Sb07g023970.1;Sita|Si013886m;Sita|Si017496m;Zmay|GRMZM2G007953_T01;Zmay|GRMZM2G010372_T01;Zmay|GRMZM5G804575_T01	Sbic|Sb07g023970.1:2	Osat(1);Sbic(1);Sita(2);Zmay(1)	Y	10		OTHER_COPY_NUMBER
65	Atha|AT1G16490.1;Atha|AT1G79180.1;Bdis|Bradi3g52260.1;Osat|Os02g0695200.01;Sbic|Sb04g031110.1;Sita|Si017704m;Zmay|GRMZM5G833253_T01	Zmay|GRMZM5G833253_T01:1	Osat(1);Sbic(1)	Y	7		OTHER_COPY_NUMBER
66	Atha|AT2G36870.1;Atha|AT3G44990.1;Bdis|Bradi1g77990.1;Osat|Os03g0108300.02;Osat|Os07g0480800.01;Sbic|Sb01g050070.1;Sbic|Sb02g033240.1;Sita|Si030594m;Sita|Si038925m;Zmay|GRMZM2G388684_T01;Zmay|GRMZM2G413044_T01	Osat|Os07g0480800.01:1	Osat(1);Zmay(1)	Y	11		OTHER_COPY_NUMBER
67	Atha|AT3G18400.1;Osat|Os03g0624600.01;Sbic|Sb01g014310.1;Sita|Si036535m;Zmay|GRMZM2G031120_T01	Sbic|Sb01g014310.1:2	Osat(1);Zmay(1)	Y	5		OTHER_COPY_NUMBER
68	Atha|AT1G28110.1;Atha|AT2G33530.1;Bdis|Bradi4g17900.1;Bdis|Bradi5g08620.1;Osat|Os04g0396800.01;Osat|Os11g0522900.01;Sbic|Sb05g019090.1;Sbic|Sb06g014580.1;Sita|Si009869m;Sita|Si026324m;Zmay|GRMZM2G052507_T01;Zmay|GRMZM2G123940_T02	Osat|Os11g0522900.01:8	Osat(1);Sbic(1);Zmay(1)	Y	12		OTHER_COPY_NUMBER
69	Atha|AT5G47500.1;Bdis|Bradi5g17850.1;Osat|Os04g0553500.01;Sbic|Sb06g024730.1;Sita|Si012719m;Zmay|GRMZM2G162333_T02	Sbic|Sb06g024730.1:3	Osat(1);Sita(1)	Y	6		SINGLE_COPY_CLUSTER
70	Atha|AT2G37330.1;Bdis|Bradi2g37680.1;Osat|Os05g0119000.01;Sbic|Sb09g002000.1;Sita|Si022904m;Zmay|GRMZM2G053991_T02	Sbic|Sb09g002000.1:2	Osat(1);Zmay(1)	Y	6		SINGLE_COPY_CLUSTER
71	Atha|AT5G07050.1;Bdis|Bradi2g21310.1;Bdis|Bradi2g25490.1;Bdis|Bradi2g52680.1;Osat|Os01g0803300.01;Osat|Os05g0409500.00;Osat|Os05g0493800.01;Sbic|Sb03g037390.1;Sbic|Sb09g020200.1;Sbic|Sb09g024200.1;Sita|Si001740m;Sita|Si022232m;Sita|Si022297m;Zmay|GRMZM2G034815_T01;Zmay|GRMZM2G042364_T02;Zmay|GRMZM2G136567_T01;Zmay|GRMZM2G140805_T01	Osat|Os01g0803300.01:2	Osat(1);Sbic(1)	Y	17		OTHER_COPY_NUMBER
72	Atha|AT1G29660.1;Atha|AT1G29670.1;Atha|AT4G18970.2;Atha|AT5G45670.1;Bdis|Bradi2g19650.1;Bdis|Bradi2g48760.1;Bdis|Bradi2g49780.1;Osat|Os01g0748500.01;Osat|Os05g0518300.01;Sbic|Sb03g033460.1;Sbic|Sb03g034560.1;Sbic|Sb09g025780.1;Sita|Si001771m;Sita|Si001968m;Sita|Si022418m;Zmay|GRMZM2G045215_T01;Zmay|GRMZM2G141762_T01;Zmay|GRMZM2G478414_T01	Osat|Os01g0748500.01:2	Osat(1);Sita(1)	Y	18		OTHER_COPY_NUMBER
73	Atha|AT4G17260.1;Bdis|Bradi3g15560.1;Osat|Os02g0105400.01;Osat|Os06g0104900.01;Sbic|Sb04g000580.1;Sbic|Sb04g000590.1;Sita|Si017639m;Sita|Si019533m;Zmay|GRMZM2G128929_T01;Zmay|GRMZM2G173192_T01	Osat|Os02g0105400.01:1	Osat(1);Sbic(1);Sita(1);Zmay(1)	Y	10		OTHER_COPY_NUMBER
74	Atha|AT5G07830.1;Atha|AT5G34940.2;Atha|AT5G61250.1;Bdis|Bradi1g47760.1;Bdis|Bradi1g70300.1;Bdis|Bradi3g54370.1;Bdis|Bradi4g03680.1;Osat|Os02g0802200.01;Osat|Os03g0211700.01;Osat|Os06g0179000.01;Osat|Os07g0598400.01;Osat|Os12g0578400.01;Sbic|Sb01g043180.1;Sbic|Sb04g036200.1;Sbic|Sb08g019250.1;Sbic|Sb10g005260.1;Sita|Si006147m;Sita|Si016855m;Sita|Si021698m;Sita|Si035072m;Zmay|GRMZM2G083812_T01;Zmay…	Osat|Os02g0802200.01:4	Osat(1);Zmay(1)	Y	26		OTHER_COPY_NUMBER
75	Atha|AT4G33420.1;Bdis|Bradi3g13590.1;Osat|Os08g0113000.01;Sbic|Sb07g001280.1;Sita|Si014105m;Zmay|GRMZM2G313184_T01	Bdis|Bradi3g13590.1:1	Osat(1);Sbic(1);Zmay(1)	Y	6		SINGLE_COPY_CLUSTER
76	Atha|AT4G09740.1;Atha|AT4G23560.1;Bdis|Bradi3g34790.1;Osat|Os08g0387400.01;Sbic|Sb07g019470.1;Sita|Si013572m;Zmay|GRMZM2G167669_T01	Sbic|Sb07g019470.1:2	Osat(1);Sita(1)	Y	7		OTHER_COPY_NUMBER
77	Atha|AT2G26560.1;Bdis|Bradi3g37980.1;Bdis|Bradi3g37990.1;Bdis|Bradi3g38290.1;Osat|Os08g0476900.01;Osat|Os08g0477100.01;Sbic|Sb07g023200.1;Sbic|Sb07g023210.1;Sita|Si013774m;Sita|Si013779m;Zmay|GRMZM2G117378_T01;Zmay|GRMZM2G349749_T01	Sbic|Sb07g023200.1:1	Osat(2);Zmay(2)	Y	12		OTHER_COPY_NUMBER
78	Atha|AT2G36690.1;Osat|Os08g0560000.01;Sbic|Sb05g008460.1;Sbic|Sb07g024030.1;Sita|Si013917m;Sita|Si026481m;Zmay|GRMZM2G002704_T01;Zmay|GRMZM2G326114_T01	Sbic|Sb05g008460.1:1	Osat(1);Sita(1)	Y	8		OTHER_COPY_NUMBER
79	Atha|AT4G37980.1;Atha|AT4G37990.1;Bdis|Bradi4g29770.1;Bdis|Bradi4g29780.1;Osat|Os09g0399800.01;Osat|Os09g0400000.00;Osat|Os09g0400300.01;Osat|Os09g0400400.01;Sbic|Sb02g024190.1;Sbic|Sb02g024210.1;Sbic|Sb02g024220.1;Sita|Si030007m;Sita|Si030289m;Sita|Si030293m;Sita|Si032845m;Zmay|AC234163.1_FGT002;Zmay|GRMZM2G700188_T05	Sbic|Sb02g024190.1:2	Osat(4)	Y	17		OTHER_COPY_NUMBER
80	Atha|AT2G29090.1;Atha|AT3G19270.1;Atha|AT4G19230.2;Atha|AT5G45340.1;Bdis|Bradi3g38150.1;Bdis|Bradi3g52660.1;Osat|Os08g0472800.01;Osat|Os09g0457100.01;Sbic|Sb02g026600.1;Sbic|Sb04g030660.1;Sbic|Sb07g022990.1;Sita|Si013619m;Sita|Si017109m;Sita|Si029603m;Zmay|GRMZM2G002142_T01;Zmay|GRMZM2G065928_T01;Zmay|GRMZM2G105954_T01;Zmay|GRMZM2G126505_T01;Zmay|GRMZM2G179147_T02	Osat|Os08g0472800.01:4	Osat(1);Sbic(2);Sita(1);Zmay(2)	Y	19		OTHER_COPY_NUMBER
81	Atha|AT4G35190.1;Bdis|Bradi4g37070.1;Osat|Os09g0547500.01;Sbic|Sb02g031870.1;Sita|Si031014m;Zmay|GRMZM2G019363_T02	Sbic|Sb02g031870.1:5	Osat(1);Sita(1)	Y	6		SINGLE_COPY_CLUSTER
82	Atha|AT1G30970.1;Bdis|Bradi4g38000.1;Osat|Os09g0560900.01;Sbic|Sb02g032810.1;Sita|Si030356m;Zmay|GRMZM2G081812_T01	Sbic|Sb02g032810.1:6	Osat(1);Zmay(1)	Y	6		SINGLE_COPY_CLUSTER
83	Atha|AT1G49270.1;Atha|AT1G52290.1;Atha|AT2G18470.1;Atha|AT3G18810.1;Atha|AT3G24540.1;Atha|AT3G24550.1;Atha|AT4G34440.1;Bdis|Bradi1g68990.1;Bdis|Bradi2g07560.1;Bdis|Bradi2g31990.1;Osat|Os01g0227200.01;Osat|Os05g0218400.01;Osat|Os10g0104800.01;Sbic|Sb01g027400.1;Sbic|Sb01g041850.1;Sbic|Sb03g001090.1;Sbic|Sb09g007240.1;Sita|Si000676m;Sita|Si021486m;Zmay|GRMZM2G055678_T01;Zmay|GRMZM2G072292_T01;Zmay|…	Osat|Os01g0227200.01:4	Osat(1);Sbic(1);Zmay(2)	Y	24		OTHER_COPY_NUMBER
84	Atha|AT1G77690.1;Atha|AT2G21050.1;Atha|AT2G38120.1;Atha|AT5G01240.1;Bdis|Bradi1g68350.1;Bdis|Bradi2g55340.1;Bdis|Bradi3g21090.1;Osat|Os01g0856500.01;Osat|Os03g0244600.01;Osat|Os05g0447200.01;Osat|Os10g0147400.01;Osat|Os11g0169200.00;Sbic|Sb01g026240.1;Sbic|Sb01g041270.1;Sbic|Sb03g040320.1;Sbic|Sb05g004250.1;Sbic|Sb09g021990.1;Sita|Si004876m;Sita|Si021880m;Sita|Si026295m;Sita|Si035069m;Sita|Si0352…	Osat|Os01g0856500.01:2	Osat(1);Sbic(1);Sita(1);Zmay(1)	Y	27		OTHER_COPY_NUMBER
85	Atha|AT1G74790.1;Atha|AT5G39970.1;Atha|AT5G62630.1;Bdis|Bradi1g12040.1;Bdis|Bradi1g54720.1;Bdis|Bradi4g00430.1;Bdis|Bradi4g07210.1;Bdis|Bradi4g07220.1;Bdis|Bradi4g07240.1;Bdis|Bradi4g07260.1;Osat|Os03g0691800.01;Osat|Os07g0193000.01;Osat|Os12g0639600.02;Sbic|Sb01g011490.1;Sbic|Sb02g005700.1;Sbic|Sb08g023160.1;Sita|Si021375m;Sita|Si029102m;Sita|Si035078m;Zmay|GRMZM2G062613_T01;Zmay|GRMZM2G156684_T…	Osat|Os03g0691800.01:5	Sbic(1);Zmay(1)	Y	22		OTHER_COPY_NUMBER
86	Atha|AT2G29980.1;Atha|AT3G11170.1;Atha|AT5G05580.1;Bdis|Bradi1g16580.1;Bdis|Bradi1g65580.1;Bdis|Bradi4g45040.1;Osat|Os07g0693800.01;Osat|Os11g0104400.01;Osat|Os12g0104400.01;Sbic|Sb01g038500.1;Sbic|Sb02g043980.1;Sbic|Sb05g000390.1;Sbic|Sb05g000400.1;Sbic|Sb08g000430.1;Sbic|Sb08g000460.1;Sita|Si011848m;Sita|Si026445m;Sita|Si035778m;Zmay|GRMZM2G074401_T01;Zmay|GRMZM2G128971_T01;Zmay|GRMZM2G129209_T…	Osat|Os07g0693800.01:1	Sbic(1);Sita(2);Zmay(1)	Y	22		OTHER_COPY_NUMBER
87	Atha|AT1G51340.2;Atha|AT3G08040.1;Bdis|Bradi1g69770.1;Bdis|Bradi3g23150.1;Osat|Os01g0919100.00;Osat|Os03g0216700.01;Osat|Os10g0206800.01;Sbic|Sb01g042740.1;Sbic|Sb03g043890.1;Sbic|Sb07g001800.1;Sita|Si034942m;Sita|Si035321m;Zmay|GRMZM2G163154_T01;Zmay|GRMZM5G870170_T02	Osat|Os01g0919100.00:8	Sbic(1);Zmay(1)	Y	14		OTHER_COPY_NUMBER
88	Atha|AT1G51680.1;Atha|AT1G65060.1;Atha|AT3G21230.1;Atha|AT3G21240.1;Bdis|Bradi1g31320.1;Bdis|Bradi3g05750.1;Bdis|Bradi3g18960.1;Bdis|Bradi3g37300.1;Bdis|Bradi3g52350.1;Osat|Os02g0177600.01;Osat|Os02g0697400.01;Osat|Os06g0656500.01;Osat|Os08g0245200.01;Osat|Os08g0448000.01;Sbic|Sb04g005210.1;Sbic|Sb04g031010.1;Sbic|Sb07g007810.1;Sbic|Sb07g022040.1;Sbic|Sb10g026130.1;Sita|Si006172m;Sita|Si013489m;S…	Osat|Os02g0177600.01:2	Sbic(2)	Y	28		OTHER_COPY_NUMBER
89	Atha|AT4G23820.1;Atha|AT5G41870.1;Bdis|Bradi2g43750.1;Osat|Os01g0618900.01;Osat|Os02g0256100.01;Osat|Os05g0587000.01;Sbic|Sb03g028140.1;Sbic|Sb04g009310.1;Sbic|Sb09g030140.1;Sita|Si001461m;Sita|Si017201m;Sita|Si022052m;Zmay|GRMZM2G052844_T01;Zmay|GRMZM2G174598_T01	Osat|Os02g0256100.01:1	Sbic(1);Sita(1)	Y	14	Osat(1)	OTHER_COPY_NUMBER
90	Atha|AT1G61720.1;Bdis|Bradi5g22800.1;Bdis|Bradi5g22820.1;Bdis|Bradi5g22830.1;Osat|Os04g0630800.01;Osat|Os04g0631000.00;Sbic|Sb06g029540.1;Sbic|Sb06g029550.1;Sbic|Sb06g029560.1;Sbic|Sb06g029580.1;Sbic|Sb06g029590.1;Sbic|Sb06g029600.1;Sita|Si010500m;Sita|Si010518m;Sita|Si010521m;Sita|Si010526m;Sita|Si011762m;Zmay|GRMZM2G097841_T01;Zmay|GRMZM2G097854_T01	Osat|Os04g0630800.01:4	Sita(2)	Y	19		OTHER_COPY_NUMBER
91	Atha|AT5G57800.1;Bdis|Bradi1g31140.1;Bdis|Bradi3g05880.1;Bdis|Bradi4g30750.1;Osat|Os02g0178800.01;Osat|Os06g0653000.01;Osat|Os09g0426800.01;Sbic|Sb04g005330.1;Sbic|Sb10g025920.1;Sita|Si006073m;Sita|Si013427m;Sita|Si019489m;Sita|Si028977m;Zmay|GRMZM2G029912_T01;Zmay|GRMZM2G083526_T01;Zmay|GRMZM2G114642_T01	Osat|Os02g0178800.01:8	Sita(2)	Y	16		OTHER_COPY_NUMBER
92	Atha|AT1G14870.1;Atha|AT1G14880.1;Atha|AT5G35525.1;Bdis|Bradi3g46930.1;Bdis|Bradi5g12460.1;Osat|Os02g0579800.01;Osat|Os04g0461600.01;Sbic|Sb04g024020.1;Sbic|Sb06g019050.1;Sita|Si019325m;Sita|Si020169m;Zmay|GRMZM2G151230_T01	Osat|Os02g0579800.01:2	Sita(2)	Y	12		OTHER_COPY_NUMBER
93	Atha|AT1G33080.1;Atha|AT1G33090.1;Atha|AT1G33100.1;Atha|AT1G33110.1;Bdis|Bradi1g00280.1;Bdis|Bradi4g12390.1;Bdis|Bradi4g43900.1;Osat|Os11g0126100.01;Osat|Os11g0128866.00;Osat|Os11g0129000.00;Osat|Os12g0125800.00;Osat|Os12g0126000.01;Sbic|Sb05g001760.1;Sbic|Sb08g001710.1;Sita|Si009884m;Sita|Si026255m;Zmay|GRMZM2G079127_T01;Zmay|GRMZM2G151903_T02	Osat|Os11g0126100.01:5	Zmay(2)	Y	18		OTHER_COPY_NUMBER
94	Atha|AT1G08380.1;Bdis|Bradi5g09530.1;Osat|Os04g0414700.01;Sbic|Sb06g016090.1;Sita|Si011260m;Zmay|GRMZM2G001653_T01	Osat|Os04g0414700.01:3	Atha(1);Sbic(1)	N	6		SINGLE_COPY_CLUSTER
95	Atha|AT2G28420.1;Bdis|Bradi1g19200.1;Osat|Os07g0657100.01;Sbic|Sb02g041630.1;Sita|Si032185m;Zmay|GRMZM2G133275_T01	Osat|Os07g0657100.01:1	Atha(1);Sita(1)	N	6		SINGLE_COPY_CLUSTER
96	Atha|AT3G03780.1;Atha|AT5G17920.1;Atha|AT5G20980.1;Bdis|Bradi1g13290.1;Bdis|Bradi3g07760.1;Bdis|Bradi4g01200.1;Osat|Os12g0623900.01;Osat|Os12g0624000.01;Sbic|Sb01g012960.1;Sbic|Sb08g022210.1;Sita|Si021281m;Sita|Si034326m;Zmay|GRMZM2G112149_T02;Zmay|GRMZM2G149751_T05;Zmay|GRMZM2G165747_T01	Osat|Os12g0623900.01:11	Atha(3);Zmay(1)	N	15	Bdis(1)	OTHER_COPY_NUMBER
97	Atha|AT3G61750.1;Bdis|Bradi2g17070.1;Bdis|Bradi2g46630.1;Osat|Os01g0680900.01;Osat|Os05g0556400.01;Sbic|Sb03g031230.1;Sbic|Sb09g027990.1;Sita|Si001920m;Sita|Si022399m;Zmay|GRMZM2G077401_T01	Osat|Os01g0680900.01:3	Atha(1);Sbic(1)	N	10		OTHER_COPY_NUMBER
98	Atha|AT3G62040.1;Bdis|Bradi1g20280.1;Osat|Os07g0634400.01;Sbic|Sb02g040450.1;Sita|Si030747m;Sita|Si033050m;Zmay|GRMZM2G066636_T01	Sbic|Sb02g040450.1:6	Atha(1);Osat(1)	N	7		OTHER_COPY_NUMBER
99	Atha|AT4G11080.1;Atha|AT4G23800.1;Bdis|Bradi3g09690.1;Osat|Os02g0258200.01;Sbic|Sb04g009610.1;Sita|Si017040m;Zmay|GRMZM2G060253_T01	Sbic|Sb04g009610.1:4	Atha(2);Osat(1)	N	7		OTHER_COPY_NUMBER
100	Atha|AT5G11850.1;Bdis|Bradi3g08260.1;Osat|Os02g0220700.01;Sbic|Sb04g007770.1;Sita|Si016301m;Zmay|GRMZM2G413069_T01	Osat|Os02g0220700.01:8	Atha(1)	N	6		SINGLE_COPY_CLUSTER
101	Atha|AT5G15920.1;Bdis|Bradi2g14160.1;Osat|Os05g0596600.02;Sbic|Sb10g027780.1;Sita|Si005764m;Zmay|GRMZM2G440916_T01	Osat|Os05g0596600.02:1	Atha(1);Bdis(1)	N	6		SINGLE_COPY_CLUSTER
102	Atha|AT5G28740.1;Bdis|Bradi1g19690.1;Osat|Os06g0235800.00;Osat|Os07g0644300.01;Sbic|Sb02g041110.1;Sbic|Sb10g008460.1;Sita|Si028853m;Zmay|GRMZM2G060160_T01;Zmay|GRMZM2G356894_T01	Osat|Os07g0644300.01:1	Atha(1);Osat(1);Sbic(1)	N	9		OTHER_COPY_NUMBER
103	Atha|AT5G28740.1;Bdis|Bradi1g19690.1;Osat|Os06g0235800.00;Osat|Os07g0644300.01;Sbic|Sb02g041110.1;Sbic|Sb10g008460.1;Sita|Si028853m;Zmay|GRMZM2G060160_T01;Zmay|GRMZM2G356894_T01	Osat|Os07g0644300.01:3	Atha(1);Osat(1);Sbic(1)	N	9		OTHER_COPY_NUMBER
104	Atha|AT5G28740.1;Bdis|Bradi1g19690.1;Osat|Os06g0235800.00;Osat|Os07g0644300.01;Sbic|Sb02g041110.1;Sbic|Sb10g008460.1;Sita|Si028853m;Zmay|GRMZM2G060160_T01;Zmay|GRMZM2G356894_T01	Osat|Os07g0644300.01:5	Atha(1);Osat(1);Sbic(1)	N	9		OTHER_COPY_NUMBER
105	Atha|AT5G51410.1;Bdis|Bradi1g00510.1;Bdis|Bradi1g28650.1;Osat|Os07g0456400.01;Sbic|Sb02g010960.1;Sita|Si030327m;Zmay|GRMZM2G177842_T01;Zmay|GRMZM5G872997_T02	Osat|Os07g0456400.01:2	Bdis(1)	N	8		OTHER_COPY_NUMBER
106	Atha|AT1G04560.1;Bdis|Bradi1g00600.1;Osat|Os07g0422100.01;Sbic|Sb02g010080.1;Sita|Si031294m;Zmay|GRMZM2G154747_T01	Osat|Os07g0422100.01:1	Bdis(1)	N	6		SINGLE_COPY_CLUSTER
107	Atha|AT2G20410.1;Bdis|Bradi1g00680.1;Osat|Os03g0860000.01;Sbic|Sb01g000355.1;Sita|Si036490m;Zmay|GRMZM2G089498_T02	Osat|Os03g0860000.01:1	Bdis(1)	N	6		SINGLE_COPY_CLUSTER
108	Atha|AT5G60720.1;Bdis|Bradi1g00710.1;Osat|Os03g0859900.01;Sbic|Sb01g000365.1;Sita|Si034929m	Osat|Os03g0859900.01:2	Bdis(1);Sbic(1);Sita(1)	N	5		OTHER_COPY_NUMBER
109	Atha|AT3G03110.1;Atha|AT5G17020.1;Bdis|Bradi1g00890.1;Osat|Os03g0858100.01;Sbic|Sb01g000490.1;Sbic|Sb02g009800.1;Sita|Si028775m;Sita|Si034023m;Zmay|GRMZM2G022258_T02;Zmay|GRMZM2G167031_T01	Osat|Os03g0858100.01:10	Bdis(1)	N	10		OTHER_COPY_NUMBER
110	Atha|AT4G10020.1;Bdis|Bradi1g02110.1;Osat|Os03g0842900.01;Sbic|Sb01g001700.1;Sita|Si036370m	Osat|Os03g0842900.01:1	Bdis(1)	N	5		OTHER_COPY_NUMBER
111	Atha|AT3G02875.1;Bdis|Bradi1g02530.1;Bdis|Bradi1g09880.1;Bdis|Bradi1g53310.1;Bdis|Bradi1g53320.1;Osat|Os07g0249700.01;Sbic|Sb01g002080.1;Sbic|Sb01g002090.1;Sbic|Sb02g007710.1;Sbic|Sb02g007720.1;Sbic|Sb02g007730.1;Sbic|Sb08g001450.1;Sita|Si029793m;Sita|Si029896m;Sita|Si029909m;Sita|Si029924m;Sita|Si031918m;Sita|Si038561m;Sita|Si039209m;Zmay|GRMZM2G003789_T01;Zmay|GRMZM2G016958_T01;Zmay|GRMZM2G1255…	Osat|Os07g0249700.01:2	Bdis(1)	N	23		OTHER_COPY_NUMBER
112	Atha|AT2G37900.1;Atha|AT3G53960.1;Bdis|Bradi1g03500.1;Osat|Os03g0823500.01;Sbic|Sb01g002990.1;Sita|Si034896m;Zmay|GRMZM2G055834_T01;Zmay|GRMZM2G143998_T01	Osat|Os03g0823500.01:3	Bdis(1)	N	8		OTHER_COPY_NUMBER
113	Atha|AT5G13830.1;Bdis|Bradi1g03600.1;Osat|Os03g0822300.01;Sbic|Sb01g003090.1;Zmay|GRMZM2G068443_T01	Osat|Os03g0822300.01:2	Bdis(1)	N	5		OTHER_COPY_NUMBER
114	Atha|AT5G58490.1;Bdis|Bradi1g03910.1;Osat|Os03g0818200.01;Sbic|Sb01g003480.1;Sita|Si036587m;Zmay|GRMZM2G107076_T02	Osat|Os03g0818200.01:2	Bdis(1)	N	6		SINGLE_COPY_CLUSTER
115	Atha|AT3G22640.1;Bdis|Bradi1g05910.1;Osat|Os03g0793700.01;Sbic|Sb01g005440.1;Sita|Si035634m;Zmay|GRMZM2G026703_T01	Osat|Os03g0793700.01:1	Bdis(1)	N	6		SINGLE_COPY_CLUSTER
116	Atha|AT1G04580.1;Atha|AT2G27150.1;Atha|AT3G43600.1;Atha|AT4G34890.1;Atha|AT4G34900.1;Atha|AT5G20960.1;Bdis|Bradi1g06160.1;Bdis|Bradi1g06180.1;Bdis|Bradi1g06200.1;Bdis|Bradi1g15800.1;Bdis|Bradi1g52740.1;Bdis|Bradi1g56670.4;Osat|Os03g0429800.01;Osat|Os03g0790700.01;Osat|Os03g0790900.01;Osat|Os07g0282300.01;Osat|Os10g0138100.01;Sbic|Sb01g005650.1;Sbic|Sb01g005670.1;Sbic|Sb01g005680.1;Sbic|Sb01g03152…	Osat|Os03g0429800.01:12	Bdis(3)	N	41	Osat(1);Sbic(1);Zmay(2)	OTHER_COPY_NUMBER
117	Atha|AT4G37750.1;Bdis|Bradi1g07290.1;Sbic|Sb01g006830.1;Sita|Si034505m;Zmay|GRMZM2G028151_T01	Sbic|Sb01g006830.1:5	Bdis(1)	N	5		OTHER_COPY_NUMBER
118	Atha|AT1G03070.1;Atha|AT3G63310.1;Atha|AT4G02690.1;Bdis|Bradi1g05560.1;Bdis|Bradi1g08870.1;Osat|Os03g0745600.01;Osat|Os03g0795800.01;Sbic|Sb01g005260.1;Sbic|Sb01g008350.1;Sita|Si037166m;Sita|Si037225m;Zmay|GRMZM2G014672_T01;Zmay|GRMZM2G074404_T01;Zmay|GRMZM2G128617_T01	Osat|Os03g0795800.01:3	Bdis(1);Osat(1);Sbic(1);Sita(1);Zmay(2)	N	14		OTHER_COPY_NUMBER
119	Atha|AT1G19630.1;Bdis|Bradi1g09920.1;Osat|Os05g0101600.01;Sbic|Sb09g000270.1;Sita|Si024524m;Zmay|GRMZM2G363429_T01	Osat|Os05g0101600.01:2	Bdis(1)	N	6		SINGLE_COPY_CLUSTER
120	Atha|AT1G17870.1;Bdis|Bradi1g09950.1;Osat|Os03g0729000.01;Sbic|Sb01g009370.1;Sita|Si034820m;Zmay|GRMZM2G049349_T01	Osat|Os03g0729000.01:3	Bdis(1)	N	6		SINGLE_COPY_CLUSTER
121	Atha|AT2G22750.2;Atha|AT4G37850.1;Bdis|Bradi1g10170.1;Osat|Os03g0725800.01;Sbic|Sb01g009590.1;Sita|Si036393m;Zmay|GRMZM2G019806_T01	Osat|Os03g0725800.01:2	Bdis(1)	N	7		OTHER_COPY_NUMBER
122	Atha|AT5G66780.1;Bdis|Bradi1g10310.1;Osat|Os03g0723400.01;Sbic|Sb01g009730.1;Sita|Si037786m;Zmay|GRMZM2G104332_T01	Osat|Os03g0723400.01:1	Bdis(1)	N	6		SINGLE_COPY_CLUSTER
123	Atha|AT2G41970.1;Bdis|Bradi1g10500.1;Bdis|Bradi3g46280.1;Osat|Os02g0565500.01;Osat|Os03g0226300.01;Osat|Os03g0719850.00;Sbic|Sb01g009910.1;Sbic|Sb01g041810.1;Sbic|Sb04g023390.1;Sita|Si036290m;Sita|Si036340m;Zmay|GRMZM2G105933_T01;Zmay|GRMZM2G127984_T01	Osat|Os02g0565500.01:3	Bdis(1)	N	13		OTHER_COPY_NUMBER
124	Atha|AT1G14690.1;Atha|AT2G01910.1;Bdis|Bradi1g10560.1;Bdis|Bradi1g68710.1;Bdis|Bradi4g31800.1;Osat|Os03g0237600.03;Osat|Os03g0719000.01;Osat|Os09g0450300.01;Sbic|Sb01g009980.1;Sbic|Sb01g041610.1;Sbic|Sb02g026260.1;Sita|Si029292m;Sita|Si034686m;Sita|Si034751m;Zmay|GRMZM2G100714_T01;Zmay|GRMZM2G121649_T03;Zmay|GRMZM2G359929_T01	Osat|Os03g0237600.03:5	Bdis(1)	N	17		OTHER_COPY_NUMBER
125	Atha|AT1G53100.1;Atha|AT3G15350.1;Atha|AT4G27480.1;Atha|AT5G15050.1;Atha|AT5G39990.1;Bdis|Bradi1g12030.1;Bdis|Bradi1g36660.1;Bdis|Bradi2g06240.1;Bdis|Bradi4g00410.1;Osat|Os01g0201100.01;Osat|Os03g0692000.00;Osat|Os12g0639700.01;Sbic|Sb01g011480.1;Sbic|Sb03g002590.1;Sbic|Sb03g002600.1;Sbic|Sb08g023170.1;Sbic|Sb10g023480.1;Sita|Si001156m;Sita|Si006450m;Sita|Si022126m;Sita|Si035659m;Zmay|GRMZM2G0433…	Osat|Os01g0201100.01:1	Bdis(1)	N	26		OTHER_COPY_NUMBER
126	Atha|AT5G67370.1;Bdis|Bradi1g15830.1;Osat|Os03g0439700.01;Sbic|Sb01g031850.1;Sita|Si036359m;Zmay|GRMZM2G137816_T02	Osat|Os03g0439700.01:5	Bdis(1)	N	6		SINGLE_COPY_CLUSTER
127	Atha|AT2G20140.1;Atha|AT4G29040.1;Bdis|Bradi1g16750.1;Bdis|Bradi1g65070.1;Osat|Os03g0298400.01;Osat|Os07g0691800.01;Sbic|Sb02g043840.1;Sita|Si029836m;Sita|Si035684m;Zmay|GRMZM2G056569_T01;Zmay|GRMZM2G095593_T01;Zmay|GRMZM2G104373_T01	Osat|Os03g0298400.01:3	Bdis(1);Osat(1);Sbic(1);Sita(1);Zmay(2)	N	12		OTHER_COPY_NUMBER
128	Atha|AT1G09350.1;Atha|AT1G56600.1;Atha|AT1G60450.1;Atha|AT1G60470.1;Atha|AT2G47180.1;Bdis|Bradi1g17200.1;Bdis|Bradi1g64120.1;Osat|Os03g0316200.01;Osat|Os07g0687900.01;Sbic|Sb01g037090.1;Sbic|Sb02g043450.1;Sita|Si030450m;Sita|Si036484m;Zmay|GRMZM2G165919_T01;Zmay|GRMZM5G872256_T02	Osat|Os03g0316200.01:2	Bdis(1);Osat(1);Sbic(1);Sita(1)	N	15		OTHER_COPY_NUMBER
129	Atha|AT2G23540.1;Atha|AT3G50400.1;Bdis|Bradi1g18470.1;Sbic|Sb02g042280.1;Sita|Si030233m;Zmay|GRMZM2G070178_T01	Sbic|Sb02g042280.1:2	Bdis(1)	N	6		OTHER_COPY_NUMBER
130	Atha|AT2G41490.1;Atha|AT3G57220.1;Bdis|Bradi1g18800.1;Osat|Os07g0661100.01;Sbic|Sb02g041960.1;Sita|Si029936m;Zmay|GRMZM2G137707_T01;Zmay|GRMZM5G827205_T02	Osat|Os07g0661100.01:9	Bdis(1)	N	8		OTHER_COPY_NUMBER
131	Atha|AT3G62040.1;Bdis|Bradi1g20280.1;Osat|Os07g0634400.01;Sbic|Sb02g040450.1;Sita|Si030747m;Sita|Si033050m;Zmay|GRMZM2G066636_T01	Osat|Os07g0634400.01:5	Bdis(1)	N	7		OTHER_COPY_NUMBER
132	Atha|AT3G14130.1;Atha|AT3G14150.1;Bdis|Bradi1g20870.1;Osat|Os07g0616500.01;Sbic|Sb02g039240.1;Sbic|Sb02g039250.1;Sita|Si030190m;Sita|Si030627m;Zmay|GRMZM2G148194_T05	Osat|Os07g0616500.01:9	Bdis(1)	N	9		OTHER_COPY_NUMBER
133	Atha|AT5G48130.1;Bdis|Bradi1g23290.1;Osat|Os07g0584200.01;Sbic|Sb02g037680.1;Sita|Si029126m;Zmay|GRMZM2G023346_T01	Osat|Os07g0584200.01:2	Bdis(1)	N	6		SINGLE_COPY_CLUSTER
134	Atha|AT1G07180.1;Atha|AT2G29990.1;Bdis|Bradi1g24620.1;Bdis|Bradi2g53970.1;Osat|Os01g0830100.01;Osat|Os07g0564500.01;Sbic|Sb02g036490.1;Sbic|Sb03g038750.1;Sita|Si001054m;Sita|Si032193m;Zmay|GRMZM2G041418_T01;Zmay|GRMZM2G069260_T02	Osat|Os01g0830100.01:5	Bdis(1);Osat(1);Sbic(1);Sita(1);Zmay(1)	N	12		OTHER_COPY_NUMBER
135	Atha|AT2G32290.1;Atha|AT4G15210.1;Bdis|Bradi1g25440.1;Bdis|Bradi1g25450.1;Osat|Os07g0543100.00;Sbic|Sb02g035590.1;Sbic|Sb02g035600.1;Sita|Si029378m;Sita|Si033152m;Zmay|GRMZM2G058310_T01;Zmay|GRMZM5G803981_T01	Sbic|Sb02g035600.1:5	Bdis(1);Osat(1);Sbic(1);Sita(1);Zmay(1)	N	11		OTHER_COPY_NUMBER
136	Atha|AT2G29720.1;Atha|AT2G35660.1;Bdis|Bradi1g27130.1;Sbic|Sb02g033700.1;Sita|Si029927m;Zmay|GRMZM2G135029_T01	Sbic|Sb02g033700.1:2	Bdis(1)	N	6		OTHER_COPY_NUMBER
137	Atha|AT3G09830.1;Atha|AT5G03320.1;Bdis|Bradi1g29200.1;Bdis|Bradi3g27640.1;Bdis|Bradi3g55570.1;Osat|Os02g0819600.01;Osat|Os10g0442800.01;Sbic|Sb01g020900.1;Sbic|Sb04g037460.1;Sita|Si017278m;Sita|Si035696m;Zmay|GRMZM2G042380_T01;Zmay|GRMZM2G152901_T01;Zmay|GRMZM2G364172_T03	Osat|Os02g0819600.01:2	Bdis(1)	N	14		OTHER_COPY_NUMBER
138	Atha|AT5G08260.1;Atha|AT5G23210.1;Bdis|Bradi1g29470.1;Bdis|Bradi1g35860.1;Bdis|Bradi3g49590.1;Bdis|Bradi5g16230.1;Bdis|Bradi5g24300.1;Osat|Os02g0634700.01;Osat|Os04g0525700.01;Sbic|Sb04g026900.1;Sbic|Sb06g023100.1;Sbic|Sb07g005800.1;Sita|Si008314m;Sita|Si009918m;Sita|Si017175m;Zmay|GRMZM2G062179_T01;Zmay|GRMZM2G079965_T01;Zmay|GRMZM2G161696_T01;Zmay|GRMZM2G393673_T01	Osat|Os02g0634700.01:4	Bdis(1)	N	19		OTHER_COPY_NUMBER
139	Atha|AT1G80920.1;Bdis|Bradi1g30980.1;Osat|Os06g0650900.02;Sbic|Sb04g025270.1;Sbic|Sb10g025730.1;Zmay|GRMZM2G086841_T01	Osat|Os06g0650900.02:1	Bdis(1)	N	6		OTHER_COPY_NUMBER
140	Atha|AT4G25830.1;Bdis|Bradi1g31240.1;Osat|Os06g0656300.01;Sbic|Sb10g026120.1;Zmay|GRMZM2G055273_T01	Osat|Os06g0656300.01:1	Bdis(1)	N	5		OTHER_COPY_NUMBER
141	Atha|AT5G45680.1;Bdis|Bradi1g31780.1;Osat|Os06g0663800.01;Sbic|Sb10g026520.1;Sita|Si007278m;Zmay|GRMZM2G095333_T01	Osat|Os06g0663800.01:2	Bdis(1)	N	6		SINGLE_COPY_CLUSTER
142	Atha|AT4G20070.1;Bdis|Bradi1g31890.1;Osat|Os06g0665500.01;Sbic|Sb10g026590.1;Sita|Si006219m	Sbic|Sb10g026590.1:11	Bdis(1);Osat(1)	N	5		OTHER_COPY_NUMBER
143	Atha|AT5G42470.1;Bdis|Bradi1g35260.1;Osat|Os06g0715600.01;Sbic|Sb10g030170.1;Sita|Si006619m;Zmay|GRMZM2G075257_T03	Osat|Os06g0715600.01:6	Bdis(1)	N	6		SINGLE_COPY_CLUSTER
144	Atha|AT5G38530.1;Bdis|Bradi1g35600.1;Sbic|Sb10g024680.1;Sita|Si006289m;Zmay|GRMZM2G054465_T01	Sbic|Sb10g024680.1:2	Bdis(1)	N	5		OTHER_COPY_NUMBER
145	Atha|AT5G19990.1;Atha|AT5G20000.1;Bdis|Bradi1g36830.1;Bdis|Bradi3g07700.1;Osat|Os02g0205300.01;Osat|Os06g0600100.01;Sbic|Sb04g007170.1;Sbic|Sb10g023320.1;Sita|Si006523m;Sita|Si017313m;Zmay|GRMZM2G107362_T04;Zmay|GRMZM2G137528_T01	Osat|Os02g0205300.01:6	Bdis(1);Osat(1);Sbic(1);Sita(1)	N	12		OTHER_COPY_NUMBER
146	Atha|AT5G28060.1;Bdis|Bradi1g38010.1;Bdis|Bradi3g08680.1;Osat|Os01g0723200.01;Osat|Os02g0229000.01;Sbic|Sb03g033230.1;Sbic|Sb04g008130.1;Sbic|Sb10g021950.1;Sita|Si003304m;Sita|Si018655m;Zmay|GRMZM2G091383_T01;Zmay|GRMZM2G151252_T01;Zmay|GRMZM2G171426_T01	Osat|Os01g0723200.01:1	Bdis(2);Osat(1);Sbic(2);Sita(1);Zmay(1)	N	13		OTHER_COPY_NUMBER
147	Atha|AT1G70820.1;Bdis|Bradi1g41960.1;Osat|Os06g0476200.01;Sbic|Sb02g019490.1;Sita|Si006468m;Zmay|GRMZM2G067908_T01	Osat|Os06g0476200.01:4	Bdis(1)	N	6		SINGLE_COPY_CLUSTER
148	Atha|AT1G20950.1;Atha|AT1G76550.1;Bdis|Bradi1g42630.1;Bdis|Bradi3g22340.1;Bdis|Bradi3g53260.1;Osat|Os02g0714200.01;Osat|Os06g0326400.01;Osat|Os08g0345700.01;Osat|Os09g0298100.00;Sbic|Sb02g002390.1;Sbic|Sb02g020400.1;Sbic|Sb04g030000.1;Sbic|Sb07g012720.1;Sbic|Sb10g012750.1;Sita|Si006294m;Sita|Si013428m;Sita|Si016669m;Sita|Si029223m;Zmay|GRMZM2G042502_T01;Zmay|GRMZM2G123371_T01;Zmay|GRMZM2G314094_T…	Osat|Os08g0345700.01:4	Bdis(2);Osat(2);Sbic(2);Sita(2);Zmay(3)	N	23		OTHER_COPY_NUMBER
149	Atha|AT1G10530.1;Atha|AT1G60010.1;Atha|AT5G50090.1;Atha|AT5G62900.1;Bdis|Bradi1g44870.1;Osat|Os02g0741700.01;Osat|Os06g0236300.01;Sbic|Sb04g028310.1;Sbic|Sb10g008470.1;Sita|Si007353m;Sita|Si019356m;Zmay|GRMZM2G031991_T01;Zmay|GRMZM2G036282_T01;Zmay|GRMZM2G474088_T01	Osat|Os02g0741700.01:1	Bdis(1);Osat(1);Sbic(1);Sita(1);Zmay(1)	N	14		OTHER_COPY_NUMBER
150	Atha|AT3G26060.2;Bdis|Bradi1g46620.1;Osat|Os06g0196300.01;Sbic|Sb10g006380.1;Sita|Si007252m;Zmay|GRMZM2G012276_T02	Osat|Os06g0196300.01:2	Bdis(1);Sbic(1);Sita(1);Zmay(1)	N	6		SINGLE_COPY_CLUSTER
151	Atha|AT1G53750.1;Atha|AT1G53780.2;Bdis|Bradi1g46760.1;Bdis|Bradi2g48800.1;Osat|Os06g0192600.01;Sbic|Sb03g030500.1;Sbic|Sb04g035230.1;Sita|Si006501m;Sita|Si017286m;Zmay|GRMZM2G110185_T02;Zmay|GRMZM2G181359_T01	Sbic|Sb03g030500.1:6	Bdis(1);Osat(1);Sita(1)	N	11		OTHER_COPY_NUMBER
152	Atha|AT2G23380.1;Atha|AT4G02020.1;Bdis|Bradi1g48340.1;Bdis|Bradi1g64460.1;Osat|Os03g0307800.01;Osat|Os06g0275500.01;Sbic|Sb01g037450.1;Sbic|Sb10g004560.1;Sita|Si005930m;Sita|Si034160m;Zmay|GRMZM2G043484_T02;Zmay|GRMZM2G157820_T02;Zmay|GRMZM5G875502_T02	Osat|Os03g0307800.01:16	Bdis(1);Osat(1);Sbic(1);Sita(1);Zmay(1)	N	13		OTHER_COPY_NUMBER
153	Atha|AT4G34050.1;Bdis|Bradi1g48370.1;Osat|Os06g0165800.01;Sbic|Sb10g004540.1;Zmay|GRMZM2G127948_T01	Sbic|Sb10g004540.1:4	Bdis(1);Osat(1)	N	5		OTHER_COPY_NUMBER
154	Atha|AT1G65480.1;Atha|AT4G20370.1;Bdis|Bradi1g48830.1;Bdis|Bradi2g07070.1;Osat|Os01g0218500.02;Osat|Os06g0157700.00;Sbic|Sb03g001700.1;Sbic|Sb10g003940.1;Sita|Si008517m;Zmay|GRMZM2G051338_T01;Zmay|GRMZM2G373928_T01	Osat|Os01g0218500.02:3	Bdis(1)	N	11		OTHER_COPY_NUMBER
155	Atha|AT1G64590.1;Atha|AT4G24050.1;Bdis|Bradi1g49720.1;Bdis|Bradi1g72410.1;Osat|Os03g0115700.01;Osat|Os06g0129100.01;Sbic|Sb01g049550.1;Sbic|Sb10g001800.1;Sita|Si006772m;Sita|Si036382m;Zmay|GRMZM2G000932_T01;Zmay|GRMZM2G126199_T01	Osat|Os03g0115700.01:5	Bdis(1);Sbic(1);Sita(1);Zmay(1)	N	12		OTHER_COPY_NUMBER
156	Atha|AT4G40040.1;Atha|AT5G10980.1;Bdis|Bradi1g49990.1;Bdis|Bradi5g11920.4;Osat|Os03g0390600.02;Osat|Os06g0130900.00;Sbic|Sb01g033550.1;Sbic|Sb06g018420.1;Sbic|Sb10g002040.1;Sita|Si011282m;Sita|Si037975m;Zmay|GRMZM2G171387_T01	Osat|Os03g0390600.02:3	Bdis(1);Osat(1);Sbic(1);Zmay(1)	N	12		OTHER_COPY_NUMBER
157	Atha|AT1G32900.1;Bdis|Bradi1g50090.1;Bdis|Bradi2g41590.1;Osat|Os06g0133000.01;Osat|Os07g0412100.01;Sbic|Sb02g009870.1;Sbic|Sb10g002140.1;Sita|Si006103m;Sita|Si029257m;Zmay|GRMZM2G008263_T01;Zmay|GRMZM2G024993_T01	Osat|Os06g0133000.01:7	Bdis(1)	N	11		OTHER_COPY_NUMBER
158	Atha|AT4G25160.1;Atha|AT5G51270.1;Atha|AT5G61550.2;Atha|AT5G61560.1;Bdis|Bradi1g51250.1;Bdis|Bradi1g78380.1;Bdis|Bradi1g78390.1;Osat|Os03g0101200.00;Osat|Os06g0140800.01;Osat|Os10g0561500.01;Sbic|Sb02g024310.1;Sbic|Sb10g002760.1;Sita|Si005883m;Sita|Si039355m;Zmay|GRMZM2G092550_T01;Zmay|GRMZM2G433433_T01	Osat|Os03g0101200.00:8	Bdis(1)	N	16		OTHER_COPY_NUMBER
159	Atha|AT4G22285.1;Atha|AT4G22350.2;Atha|AT4G22410.1;Bdis|Bradi1g51880.1;Osat|Os09g0407900.01;Sbic|Sb10g027800.1;Sita|Si006187m;Zmay|GRMZM2G091151_T01	Osat|Os09g0407900.01:4	Bdis(1)	N	8		OTHER_COPY_NUMBER
160	Atha|AT5G24000.1;Atha|AT5G52540.1;Bdis|Bradi1g52080.1;Bdis|Bradi1g52470.1;Osat|Os06g0107100.02;Sbic|Sb10g000200.1;Sbic|Sb10g000690.1;Sita|Si008152m;Sita|Si019049m;Zmay|GRMZM2G084944_T01	Osat|Os06g0107100.02:1	Bdis(1);Sbic(1);Sita(1)	N	10		OTHER_COPY_NUMBER
161	Atha|AT3G46840.1;Atha|AT3G46850.1;Atha|AT4G00230.1;Atha|AT4G15040.1;Atha|AT5G03620.1;Atha|AT5G58820.1;Atha|AT5G58830.1;Atha|AT5G58840.1;Atha|AT5G59090.1;Atha|AT5G59100.1;Atha|AT5G59120.1;Atha|AT5G59130.1;Atha|AT5G59190.1;Bdis|Bradi1g53630.1;Bdis|Bradi1g54830.1;Sbic|Sb02g005460.1;Sbic|Sb02g005470.1;Sbic|Sb02g005530.1;Sita|Si032117m;Sita|Si032574m;Sita|Si032627m;Sita|Si032972m;Sita|Si033025m;Zmay|G…	Sbic|Sb02g005460.1:8	Bdis(1);Sita(1)	N	26	Zmay(1)	OTHER_COPY_NUMBER
162	Atha|AT2G19110.1;Atha|AT4G30110.1;Atha|AT4G30120.1;Bdis|Bradi1g34140.1;Bdis|Bradi1g53670.1;Osat|Os07g0232900.00;Sbic|Sb02g006940.1;Sbic|Sb02g006950.1;Sbic|Sb10g028920.1;Sita|Si005738m;Sita|Si028881m;Sita|Si033111m;Zmay|AC205008.4_FGT002;Zmay|GRMZM2G099191_T01;Zmay|GRMZM2G175576_T01;Zmay|GRMZM2G455491_T01	Osat|Os07g0232900.00:4	Bdis(1)	N	16		OTHER_COPY_NUMBER
163	Atha|AT2G19110.1;Atha|AT4G30110.1;Atha|AT4G30120.1;Bdis|Bradi1g34140.1;Bdis|Bradi1g53670.1;Osat|Os07g0232900.00;Sbic|Sb02g006940.1;Sbic|Sb02g006950.1;Sbic|Sb10g028920.1;Sita|Si005738m;Sita|Si028881m;Sita|Si033111m;Zmay|AC205008.4_FGT002;Zmay|GRMZM2G099191_T01;Zmay|GRMZM2G175576_T01;Zmay|GRMZM2G455491_T01	Sbic|Sb10g028920.1:8	Bdis(1);Osat(1);Sbic(2);Sita(2);Zmay(3)	N	16	Atha(1)	OTHER_COPY_NUMBER
164	Atha|AT1G74790.1;Atha|AT5G39970.1;Atha|AT5G62630.1;Bdis|Bradi1g12040.1;Bdis|Bradi1g54720.1;Bdis|Bradi4g00430.1;Bdis|Bradi4g07210.1;Bdis|Bradi4g07220.1;Bdis|Bradi4g07240.1;Bdis|Bradi4g07260.1;Osat|Os03g0691800.01;Osat|Os07g0193000.01;Osat|Os12g0639600.02;Sbic|Sb01g011490.1;Sbic|Sb02g005700.1;Sbic|Sb08g023160.1;Sita|Si021375m;Sita|Si029102m;Sita|Si035078m;Zmay|GRMZM2G062613_T01;Zmay|GRMZM2G156684_T…	Osat|Os03g0691800.01:6	Bdis(1);Osat(1);Sbic(1);Sita(1);Zmay(1)	N	22		OTHER_COPY_NUMBER
165	Atha|AT3G21500.2;Atha|AT4G15560.1;Atha|AT5G11380.1;Bdis|Bradi1g54890.1;Bdis|Bradi2g25550.1;Osat|Os05g0408900.03;Osat|Os06g0142900.01;Osat|Os07g0190000.01;Sbic|Sb02g005380.1;Sbic|Sb02g005410.1;Sbic|Sb09g020140.1;Sbic|Sb10g002960.1;Sita|Si005941m;Sita|Si021346m;Sita|Si029067m;Zmay|GRMZM2G137151_T01;Zmay|GRMZM2G173641_T01;Zmay|GRMZM2G493395_T02	Osat|Os05g0408900.03:7	Bdis(1);Sbic(2);Sita(1);Zmay(1)	N	18		OTHER_COPY_NUMBER
166	Atha|AT1G05620.1;Bdis|Bradi1g57470.1;Osat|Os03g0425200.01;Sbic|Sb03g009290.1;Sita|Si002233m;Zmay|GRMZM2G029845_T01;Zmay|GRMZM2G134149_T02	Osat|Os03g0425200.01:4	Bdis(1)	N	7		OTHER_COPY_NUMBER
167	Atha|AT3G14415.2;Atha|AT3G14420.1;Atha|AT4G18360.1;Bdis|Bradi1g06430.1;Bdis|Bradi1g58480.1;Bdis|Bradi5g22250.1;Osat|Os03g0786100.01;Osat|Os04g0623500.02;Osat|Os07g0152900.01;Sbic|Sb01g005960.1;Sbic|Sb02g003120.1;Sbic|Sb06g028990.1;Sbic|Sb06g029000.1;Sita|Si010405m;Sita|Si010412m;Sita|Si029923m;Sita|Si040072m;Zmay|GRMZM2G076239_T04;Zmay|GRMZM2G129246_T01;Zmay|GRMZM5G853854_T04	Osat|Os03g0786100.01:8	Bdis(1)	N	20		OTHER_COPY_NUMBER
168	Atha|AT3G01190.1;Atha|AT5G15180.1;Bdis|Bradi1g59550.1;Osat|Os11g0661600.01;Sbic|Sb02g000470.1;Sita|Si020699m	Osat|Os11g0661600.01:1	Bdis(1)	N	6		OTHER_COPY_NUMBER
169	Atha|AT3G19090.1;Bdis|Bradi1g59630.1;Osat|Os07g0102500.01;Sbic|Sb02g000420.1;Sita|Si020721m;Zmay|GRMZM2G323499_T01	Sbic|Sb02g000420.1:1	Bdis(1);Osat(1)	N	6		SINGLE_COPY_CLUSTER
170	Atha|AT3G08890.1;Atha|AT5G01610.1;Atha|AT5G37070.1;Bdis|Bradi1g65160.1;Bdis|Bradi2g40720.1;Osat|Os03g0297000.01;Osat|Os05g0346400.01;Sbic|Sb01g038180.1;Sbic|Sb09g016210.1;Sita|Si037780m;Zmay|GRMZM2G032047_T01;Zmay|GRMZM2G173563_T01	Osat|Os05g0346400.01:2	Bdis(1);Osat(1);Sbic(1);Sita(1);Zmay(1)	N	12		OTHER_COPY_NUMBER
171	Atha|AT2G30010.1;Atha|AT5G58600.1;Bdis|Bradi1g65550.1;Osat|Os03g0290900.01;Sbic|Sb01g038480.1;Sita|Si036052m;Zmay|GRMZM2G059565_T01	Osat|Os03g0290900.01:1	Bdis(1)	N	7		OTHER_COPY_NUMBER
172	Atha|AT5G02230.1;Bdis|Bradi1g66710.1;Osat|Os03g0273800.01;Sbic|Sb01g039680.1;Sita|Si036988m;Zmay|GRMZM2G151992_T01;Zmay|GRMZM2G179432_T02	Osat|Os03g0273800.01:3	Bdis(1)	N	7		OTHER_COPY_NUMBER
173	Atha|AT3G61050.1;Bdis|Bradi1g52680.1;Bdis|Bradi1g67950.1;Osat|Os03g0251600.00;Osat|Os07g0409100.01;Sbic|Sb01g000560.1;Sbic|Sb01g040960.1;Sbic|Sb02g009740.1;Sita|Si029556m;Sita|Si038660m;Zmay|GRMZM2G092129_T01;Zmay|GRMZM2G359879_T01	Osat|Os03g0251600.00:9	Bdis(1)	N	12		OTHER_COPY_NUMBER
174	Atha|AT3G50660.1;Bdis|Bradi1g69040.1;Osat|Os03g0227700.01;Sbic|Sb01g041900.1;Sita|Si035274m;Zmay|GRMZM2G065635_T03	Osat|Os03g0227700.01:1	Bdis(1)	N	6		SINGLE_COPY_CLUSTER
175	Atha|AT2G13810.1;Atha|AT4G33680.1;Bdis|Bradi1g21440.1;Bdis|Bradi1g47650.1;Bdis|Bradi1g71530.1;Osat|Os03g0299900.01;Sbic|Sb01g038010.1;Sbic|Sb01g044130.1;Sita|Si029762m;Sita|Si035578m;Sita|Si035771m;Zmay|GRMZM2G010328_T01;Zmay|GRMZM2G119150_T01;Zmay|GRMZM2G415117_T01	Osat|Os03g0299900.01:8	Bdis(1);Sbic(1);Sita(1);Zmay(1)	N	14		OTHER_COPY_NUMBER
176	Atha|AT2G44280.1;Atha|AT3G60070.1;Bdis|Bradi1g23580.1;Bdis|Bradi1g73850.1;Osat|Os03g0168000.01;Osat|Os07g0578200.01;Sbic|Sb01g046010.1;Sbic|Sb02g037470.1;Sita|Si029800m;Sita|Si035602m;Zmay|GRMZM2G054969_T01;Zmay|GRMZM2G060762_T01	Osat|Os03g0168000.01:10	Bdis(1)	N	12		OTHER_COPY_NUMBER
177	Atha|AT3G11210.1;Bdis|Bradi1g74310.1;Osat|Os11g0708400.01;Sbic|Sb02g020850.1;Sbic|Sb06g033200.1;Sita|Si026769m;Zmay|GRMZM2G173472_T01	Osat|Os11g0708400.01:3	Bdis(1)	N	7		OTHER_COPY_NUMBER
178	Atha|AT2G36885.1;Bdis|Bradi1g75900.1;Osat|Os03g0137600.01;Sbic|Sb01g047790.1;Sita|Si037220m;Zmay|GRMZM2G018579_T01	Sbic|Sb01g047790.1:1	Bdis(1);Osat(1)	N	6		SINGLE_COPY_CLUSTER
179	Atha|AT1G47330.1;Atha|AT5G52790.1;Bdis|Bradi1g76830.1;Osat|Os03g0125800.01;Sbic|Sb01g048800.1;Sita|Si035189m;Zmay|GRMZM2G092281_T01;Zmay|GRMZM2G176558_T01	Osat|Os03g0125800.01:1	Bdis(1)	N	8		OTHER_COPY_NUMBER
180	Atha|AT1G64640.1;Bdis|Bradi1g77560.1;Osat|Os03g0115000.01;Sbic|Sb01g049630.1;Sita|Si037650m;Zmay|GRMZM2G077769_T01	Osat|Os03g0115000.01:1	Bdis(1)	N	6		SINGLE_COPY_CLUSTER
181	Atha|AT1G32380.1;Atha|AT2G35390.2;Atha|AT2G44530.1;Bdis|Bradi1g35940.1;Bdis|Bradi1g78700.1;Bdis|Bradi3g02680.1;Osat|Os02g0127700.02;Osat|Os03g0100040.01;Osat|Os06g0617800.01;Sbic|Sb01g050690.1;Sbic|Sb04g002280.1;Sbic|Sb10g024310.1;Sita|Si006588m;Sita|Si017423m;Sita|Si038640m;Zmay|GRMZM2G038791_T01;Zmay|GRMZM2G180863_T01	Osat|Os02g0127700.02:6	Bdis(1);Osat(1);Sbic(1);Sita(1)	N	17		OTHER_COPY_NUMBER
182	Atha|AT1G32380.1;Atha|AT2G35390.2;Atha|AT2G44530.1;Bdis|Bradi1g35940.1;Bdis|Bradi1g78700.1;Bdis|Bradi3g02680.1;Osat|Os02g0127700.02;Osat|Os03g0100040.01;Osat|Os06g0617800.01;Sbic|Sb01g050690.1;Sbic|Sb04g002280.1;Sbic|Sb10g024310.1;Sita|Si006588m;Sita|Si017423m;Sita|Si038640m;Zmay|GRMZM2G038791_T01;Zmay|GRMZM2G180863_T01	Osat|Os02g0127700.02:4	Bdis(1);Osat(1);Sbic(1);Sita(1)	N	17		OTHER_COPY_NUMBER
183	Atha|AT4G17840.1;Bdis|Bradi1g78710.1;Osat|Os03g0100030.01;Sbic|Sb06g022600.1;Sita|Si010374m;Zmay|GRMZM2G005859_T01	Osat|Os03g0100030.01:1	Bdis(1)	N	6		SINGLE_COPY_CLUSTER
184	Atha|AT1G25460.1;Atha|AT1G68540.1;Bdis|Bradi2g01900.1;Osat|Os01g0127500.01;Sbic|Sb03g007400.1;Sita|Si002272m	Osat|Os01g0127500.01:1	Bdis(1)	N	6		OTHER_COPY_NUMBER
185	Atha|AT1G68400.1;Bdis|Bradi2g02290.1;Sbic|Sb03g007030.1;Sita|Si000535m;Zmay|GRMZM2G309897_T01	Sbic|Sb03g007030.1:1	Bdis(1)	N	5		OTHER_COPY_NUMBER
186	Atha|AT1G73805.1;Bdis|Bradi2g02310.1;Osat|Os01g0134700.01;Sbic|Sb03g007000.1;Sita|Si001447m;Zmay|GRMZM2G022972_T01;Zmay|GRMZM2G126749_T01	Osat|Os01g0134700.01:4	Bdis(1);Sbic(1);Sita(1);Zmay(2)	N	7		OTHER_COPY_NUMBER
187	Atha|AT2G39690.1;Atha|AT3G12540.1;Bdis|Bradi2g03160.1;Osat|Os01g0147800.01;Sbic|Sb03g006140.1;Sita|Si000946m;Zmay|GRMZM2G030712_T01	Osat|Os01g0147800.01:3	Bdis(1)	N	7		OTHER_COPY_NUMBER
188	Atha|AT2G40410.2;Atha|AT3G56170.1;Bdis|Bradi2g04070.1;Osat|Os01g0166100.01;Sbic|Sb03g004830.1;Sita|Si002145m;Zmay|GRMZM2G102714_T01	Osat|Os01g0166100.01:3	Bdis(1)	N	7		OTHER_COPY_NUMBER
189	Atha|AT3G62160.1;Bdis|Bradi1g36980.1;Bdis|Bradi2g04980.1;Bdis|Bradi2g04990.1;Bdis|Bradi2g33980.1;Osat|Os01g0179000.01;Osat|Os05g0179300.01;Sbic|Sb03g003830.1;Sbic|Sb09g005480.1;Sbic|Sb10g023160.1;Sita|Si004884m;Sita|Si006464m;Sita|Si022031m;Zmay|GRMZM2G060210_T01;Zmay|GRMZM2G108714_T01;Zmay|GRMZM2G159641_T01;Zmay|GRMZM2G305900_T01;Zmay|GRMZM2G375159_T01	Osat|Os05g0179300.01:1	Bdis(2);Osat(1);Sbic(1);Sita(1);Zmay(2)	N	18		OTHER_COPY_NUMBER
190	Atha|AT3G24460.1;Atha|AT4G13345.1;Bdis|Bradi2g05070.1;Osat|Os01g0179800.01;Sbic|Sb03g003750.1;Sita|Si001569m;Zmay|GRMZM2G088356_T01	Osat|Os01g0179800.01:5	Bdis(1)	N	7		OTHER_COPY_NUMBER
191	Atha|AT1G34120.2;Atha|AT1G71710.1;Bdis|Bradi2g05260.1;Bdis|Bradi2g05270.1;Bdis|Bradi2g18670.1;Bdis|Bradi2g48250.1;Osat|Os01g0183300.01;Osat|Os01g0716800.01;Sbic|Sb03g003620.1;Sbic|Sb03g032940.1;Sita|Si000623m;Sita|Si000717m;Zmay|GRMZM2G355381_T01	Osat|Os01g0716800.01:5	Bdis(2);Osat(1)	N	13		OTHER_COPY_NUMBER
192	Atha|AT1G34120.2;Atha|AT1G71710.1;Bdis|Bradi2g05260.1;Bdis|Bradi2g05270.1;Bdis|Bradi2g18670.1;Bdis|Bradi2g48250.1;Osat|Os01g0183300.01;Osat|Os01g0716800.01;Sbic|Sb03g003620.1;Sbic|Sb03g032940.1;Sita|Si000623m;Sita|Si000717m;Zmay|GRMZM2G355381_T01	Osat|Os01g0183300.01:5	Bdis(2);Sbic(1);Zmay(1)	N	13		OTHER_COPY_NUMBER
193	Atha|AT1G30490.1;Atha|AT1G52150.2;Atha|AT2G34710.1;Atha|AT4G32880.1;Atha|AT5G60690.1;Bdis|Bradi1g13910.1;Bdis|Bradi2g06210.1;Bdis|Bradi3g28970.1;Bdis|Bradi4g01890.1;Osat|Os01g0200300.01;Osat|Os03g0109400.02;Osat|Os03g0640800.01;Osat|Os10g0480200.01;Osat|Os12g0612700.01;Sbic|Sb01g013710.1;Sbic|Sb01g019120.1;Sbic|Sb01g050000.1;Sbic|Sb03g002660.1;Sbic|Sb08g021350.1;Sita|Si000283m;Sita|Si021201m;Sita…	Osat|Os03g0109400.02:1	Bdis(1)	N	31	Osat(1);Zmay(1)	OTHER_COPY_NUMBER
194	Atha|AT1G53310.1;Atha|AT2G42600.1;Atha|AT3G14940.1;Bdis|Bradi1g39170.1;Bdis|Bradi2g06620.1;Bdis|Bradi2g50380.1;Bdis|Bradi3g09210.1;Bdis|Bradi4g27910.1;Osat|Os01g0208700.01;Osat|Os01g0758300.01;Osat|Os02g0244700.01;Osat|Os08g0366000.01;Osat|Os09g0315700.01;Sbic|Sb02g021090.1;Sbic|Sb03g035090.1;Sbic|Sb04g008720.1;Sbic|Sb07g014960.1;Sbic|Sb10g021330.1;Sita|Si000160m;Sita|Si000184m;Sita|Si005789m;Sit…	Osat|Os01g0208700.01:4	Bdis(1)	N	28		OTHER_COPY_NUMBER
195	Atha|AT1G53310.1;Atha|AT2G42600.1;Atha|AT3G14940.1;Bdis|Bradi1g39170.1;Bdis|Bradi2g06620.1;Bdis|Bradi2g50380.1;Bdis|Bradi3g09210.1;Bdis|Bradi4g27910.1;Osat|Os01g0208700.01;Osat|Os01g0758300.01;Osat|Os02g0244700.01;Osat|Os08g0366000.01;Osat|Os09g0315700.01;Sbic|Sb02g021090.1;Sbic|Sb03g035090.1;Sbic|Sb04g008720.1;Sbic|Sb07g014960.1;Sbic|Sb10g021330.1;Sita|Si000160m;Sita|Si000184m;Sita|Si005789m;Sit…	Osat|Os01g0208700.01:5	Bdis(1)	N	28		OTHER_COPY_NUMBER
196	Atha|AT1G53310.1;Atha|AT2G42600.1;Atha|AT3G14940.1;Bdis|Bradi1g39170.1;Bdis|Bradi2g06620.1;Bdis|Bradi2g50380.1;Bdis|Bradi3g09210.1;Bdis|Bradi4g27910.1;Osat|Os01g0208700.01;Osat|Os01g0758300.01;Osat|Os02g0244700.01;Osat|Os08g0366000.01;Osat|Os09g0315700.01;Sbic|Sb02g021090.1;Sbic|Sb03g035090.1;Sbic|Sb04g008720.1;Sbic|Sb07g014960.1;Sbic|Sb10g021330.1;Sita|Si000160m;Sita|Si000184m;Sita|Si005789m;Sit…	Osat|Os01g0208700.01:3	Bdis(1)	N	28		OTHER_COPY_NUMBER
197	Atha|AT1G64110.2;Atha|AT4G28000.1;Atha|AT5G52882.1;Bdis|Bradi2g07520.1;Bdis|Bradi2g15490.4;Bdis|Bradi2g43980.1;Osat|Os01g0226400.01;Osat|Os01g0623500.01;Osat|Os05g0584600.02;Sbic|Sb03g001130.1;Sbic|Sb03g027270.1;Sbic|Sb03g028368.1;Sbic|Sb09g029900.1;Sita|Si000285m;Sita|Si000334m;Sita|Si000524m;Sita|Si000844m;Sita|Si021214m;Zmay|GRMZM2G013115_T02;Zmay|GRMZM2G058491_T01;Zmay|GRMZM2G128748_T02;Zmay|…	Osat|Os01g0623500.01:8	Bdis(1);Osat(1);Sbic(1);Sita(2);Zmay(2)	N	22	Sita(1)	OTHER_COPY_NUMBER
198	Atha|AT2G25810.1;Bdis|Bradi2g07810.1;Osat|Os01g0232000.00;Sbic|Sb03g000790.1;Sita|Si002674m;Zmay|GRMZM2G093090_T01	Osat|Os01g0232000.00:1	Bdis(1)	N	6		SINGLE_COPY_CLUSTER
199	Atha|AT3G48340.1;Atha|AT3G48350.1;Atha|AT5G50260.1;Bdis|Bradi2g08300.1;Osat|Os08g0556900.01;Osat|Os11g0255300.01;Sbic|Sb05g021550.1;Sbic|Sb07g024430.1;Sita|Si013968m;Sita|Si026545m;Zmay|GRMZM2G099765_T01;Zmay|GRMZM2G456217_T01	Osat|Os11g0255300.01:1	Bdis(1);Osat(1)	N	12		OTHER_COPY_NUMBER
200	Atha|AT3G48340.1;Atha|AT3G48350.1;Atha|AT5G50260.1;Bdis|Bradi2g08300.1;Osat|Os08g0556900.01;Osat|Os11g0255300.01;Sbic|Sb05g021550.1;Sbic|Sb07g024430.1;Sita|Si013968m;Sita|Si026545m;Zmay|GRMZM2G099765_T01;Zmay|GRMZM2G456217_T01	Osat|Os11g0255300.01:3	Bdis(1);Osat(1);Sbic(1);Sita(1);Zmay(1)	N	12		OTHER_COPY_NUMBER
201	Atha|AT1G10390.1;Atha|AT1G59660.1;Bdis|Bradi2g08980.1;Bdis|Bradi4g26840.1;Osat|Os12g0165900.01;Sbic|Sb06g020700.1;Sita|Si009305m;Sita|Si025940m;Sita|Si028858m;Zmay|GRMZM2G059015_T01;Zmay|GRMZM2G344924_T01	Osat|Os12g0165900.01:4	Bdis(1)	N	11		OTHER_COPY_NUMBER
202	Atha|AT3G56930.1;Bdis|Bradi2g10750.1;Osat|Os01g0279000.01;Sbic|Sb03g011290.1;Sita|Si001672m;Zmay|GRMZM2G386245_T01	Osat|Os01g0279000.01:3	Bdis(1)	N	6		SINGLE_COPY_CLUSTER
203	Atha|AT1G11910.1;Atha|AT1G62290.1;Atha|AT4G04460.1;Bdis|Bradi2g11190.1;Bdis|Bradi2g16160.1;Bdis|Bradi2g36860.1;Bdis|Bradi2g44420.1;Bdis|Bradi2g45800.1;Osat|Os01g0290000.01;Osat|Os01g0631900.00;Osat|Os01g0663400.01;Osat|Os05g0137400.01;Osat|Os05g0567100.01;Sbic|Sb03g011810.1;Sbic|Sb03g028820.1;Sbic|Sb03g030350.1;Sbic|Sb09g002960.1;Sbic|Sb09g028740.1;Sita|Si000938m;Sita|Si001116m;Sita|Si001142m;Sit…	Osat|Os01g0631900.00:6	Bdis(2);Osat(2);Sbic(2);Sita(2);Zmay(2)	N	32		OTHER_COPY_NUMBER
204	Atha|AT1G48210.1;Atha|AT1G48220.1;Atha|AT2G47060.4;Atha|AT3G17410.1;Atha|AT3G62220.1;Bdis|Bradi2g11230.1;Bdis|Bradi2g12130.1;Bdis|Bradi2g36980.1;Osat|Os01g0323100.01;Osat|Os05g0135800.01;Sbic|Sb03g011910.1;Sbic|Sb03g013140.1;Sbic|Sb09g002850.1;Sita|Si001961m;Sita|Si001994m;Sita|Si022446m;Zmay|GRMZM2G061447_T03;Zmay|GRMZM2G085038_T01;Zmay|GRMZM2G343024_T01;Zmay|GRMZM2G378547_T01	Osat|Os01g0323100.01:2	Bdis(1)	N	20		OTHER_COPY_NUMBER
205	Atha|AT3G24130.1;Atha|AT5G18990.1;Bdis|Bradi2g11470.1;Bdis|Bradi4g00840.1;Sbic|Sb03g012410.1;Sita|Si004903m;Zmay|GRMZM2G121278_T01	Sbic|Sb03g012410.1:1	Bdis(1)	N	7		OTHER_COPY_NUMBER
206	Atha|AT1G17550.1;Atha|AT1G72770.1;Bdis|Bradi2g14420.1;Bdis|Bradi2g41950.1;Osat|Os01g0583100.01;Osat|Os05g0592800.03;Sbic|Sb03g026070.1;Sbic|Sb09g030600.1;Sita|Si001263m;Sita|Si022134m;Zmay|GRMZM2G102255_T01;Zmay|GRMZM2G134628_T01;Zmay|GRMZM2G383807_T01	Osat|Os01g0583100.01:1	Bdis(1)	N	13		OTHER_COPY_NUMBER
207	Atha|AT1G62300.1;Atha|AT4G04450.1;Atha|AT4G22070.1;Bdis|Bradi2g08620.1;Bdis|Bradi2g16150.1;Osat|Os01g0246700.01;Sbic|Sb03g000240.1;Sbic|Sb09g028750.1;Sita|Si024078m;Zmay|GRMZM2G366795_T01;Zmay|GRMZM2G448605_T01;Zmay|GRMZM5G871347_T03	Sbic|Sb03g000240.1:4	Bdis(1)	N	12	Osat(1)	OTHER_COPY_NUMBER
208	Atha|AT1G52230.1;Atha|AT3G16140.1;Bdis|Bradi2g16810.1;Osat|Os05g0560000.01;Sbic|Sb09g028260.1;Sita|Si023570m;Zmay|GRMZM2G451224_T01	Osat|Os05g0560000.01:2	Bdis(1)	N	7		OTHER_COPY_NUMBER
209	Atha|AT5G15410.1;Atha|AT5G54250.1;Bdis|Bradi1g08060.1;Bdis|Bradi2g20660.1;Osat|Os01g0782800.00;Osat|Os03g0758300.01;Osat|Os05g0502000.01;Sbic|Sb01g007550.1;Sbic|Sb03g036490.1;Sbic|Sb09g024770.1;Sita|Si000574m;Sita|Si024243m;Sita|Si034425m;Zmay|GRMZM2G074317_T01;Zmay|GRMZM2G078781_T02;Zmay|GRMZM2G090528_T01;Zmay|GRMZM5G858887_T01	Osat|Os01g0782800.00:4	Bdis(1);Osat(1);Sbic(1);Sita(1);Zmay(1)	N	17		OTHER_COPY_NUMBER
210	Atha|AT5G15410.1;Atha|AT5G54250.1;Bdis|Bradi1g08060.1;Bdis|Bradi2g20660.1;Osat|Os01g0782800.00;Osat|Os03g0758300.01;Osat|Os05g0502000.01;Sbic|Sb01g007550.1;Sbic|Sb03g036490.1;Sbic|Sb09g024770.1;Sita|Si000574m;Sita|Si024243m;Sita|Si034425m;Zmay|GRMZM2G074317_T01;Zmay|GRMZM2G078781_T02;Zmay|GRMZM2G090528_T01;Zmay|GRMZM5G858887_T01	Osat|Os01g0782800.00:5	Bdis(1);Osat(1);Sbic(1);Sita(1);Zmay(1)	N	17		OTHER_COPY_NUMBER
211	Atha|AT5G07050.1;Bdis|Bradi2g21310.1;Bdis|Bradi2g25490.1;Bdis|Bradi2g52680.1;Osat|Os01g0803300.01;Osat|Os05g0409500.00;Osat|Os05g0493800.01;Sbic|Sb03g037390.1;Sbic|Sb09g020200.1;Sbic|Sb09g024200.1;Sita|Si001740m;Sita|Si022232m;Sita|Si022297m;Zmay|GRMZM2G034815_T01;Zmay|GRMZM2G042364_T02;Zmay|GRMZM2G136567_T01;Zmay|GRMZM2G140805_T01	Osat|Os05g0409500.00:2	Bdis(2);Osat(2);Sbic(2);Sita(2);Zmay(3)	N	17		OTHER_COPY_NUMBER
212	Atha|AT2G39800.4;Atha|AT3G55610.1;Bdis|Bradi2g23510.1;Bdis|Bradi2g54920.1;Osat|Os01g0848200.01;Osat|Os05g0455500.02;Sbic|Sb03g039820.1;Sbic|Sb09g022290.1;Sbic|Sb09g022310.1;Sita|Si000348m;Sita|Si021235m;Zmay|AC203754.4_FGT008;Zmay|GRMZM2G028535_T01;Zmay|GRMZM2G375504_T01	Osat|Os01g0848200.01:3	Bdis(1);Osat(1);Sbic(2);Sita(1);Zmay(2)	N	14		OTHER_COPY_NUMBER
213	Atha|AT1G01050.1;Atha|AT2G46860.1;Atha|AT4G01480.1;Bdis|Bradi2g24100.1;Osat|Os05g0438500.01;Sbic|Sb09g021610.1;Sita|Si023175m;Zmay|GRMZM2G026470_T01	Osat|Os05g0438500.01:1	Bdis(1)	N	8		OTHER_COPY_NUMBER
214	Atha|AT1G54820.1;Bdis|Bradi2g26060.1;Osat|Os05g0398800.01;Sbic|Sb09g019620.1;Sita|Si021948m;Zmay|GRMZM2G179279_T01	Osat|Os05g0398800.01:2	Bdis(1)	N	6		SINGLE_COPY_CLUSTER
215	Atha|AT3G27430.2;Atha|AT5G40580.1;Bdis|Bradi2g05660.1;Bdis|Bradi2g33390.1;Osat|Os05g0187000.01;Sbic|Sb02g007210.1;Sita|Si002214m;Sita|Si022542m;Zmay|GRMZM2G074549_T01;Zmay|GRMZM2G140867_T01	Osat|Os05g0187000.01:3	Bdis(1)	N	10		OTHER_COPY_NUMBER
216	Atha|AT1G79750.1;Atha|AT2G19900.1;Atha|AT5G11670.1;Atha|AT5G25880.1;Bdis|Bradi2g05620.1;Bdis|Bradi2g33450.1;Bdis|Bradi2g48570.1;Bdis|Bradi2g49530.1;Bdis|Bradi2g49540.1;Osat|Os01g0188400.01;Osat|Os01g0723400.01;Osat|Os01g0743500.01;Osat|Os05g0186300.01;Sbic|Sb03g003220.1;Sbic|Sb03g003230.1;Sbic|Sb03g033250.1;Sbic|Sb03g034280.1;Sbic|Sb09g005810.1;Sita|Si000645m;Sita|Si000774m;Sita|Si000808m;Sita|Si…	Osat|Os01g0188400.01:9	Bdis(1)	N	29		OTHER_COPY_NUMBER
217	Atha|AT1G79750.1;Atha|AT2G19900.1;Atha|AT5G11670.1;Atha|AT5G25880.1;Bdis|Bradi2g05620.1;Bdis|Bradi2g33450.1;Bdis|Bradi2g48570.1;Bdis|Bradi2g49530.1;Bdis|Bradi2g49540.1;Osat|Os01g0188400.01;Osat|Os01g0723400.01;Osat|Os01g0743500.01;Osat|Os05g0186300.01;Sbic|Sb03g003220.1;Sbic|Sb03g003230.1;Sbic|Sb03g033250.1;Sbic|Sb03g034280.1;Sbic|Sb09g005810.1;Sita|Si000645m;Sita|Si000774m;Sita|Si000808m;Sita|Si…	Osat|Os01g0188400.01:11	Bdis(1);Osat(1)	N	29	Bdis(1)	OTHER_COPY_NUMBER
218	Atha|AT1G79750.1;Atha|AT2G19900.1;Atha|AT5G11670.1;Atha|AT5G25880.1;Bdis|Bradi2g05620.1;Bdis|Bradi2g33450.1;Bdis|Bradi2g48570.1;Bdis|Bradi2g49530.1;Bdis|Bradi2g49540.1;Osat|Os01g0188400.01;Osat|Os01g0723400.01;Osat|Os01g0743500.01;Osat|Os05g0186300.01;Sbic|Sb03g003220.1;Sbic|Sb03g003230.1;Sbic|Sb03g033250.1;Sbic|Sb03g034280.1;Sbic|Sb09g005810.1;Sita|Si000645m;Sita|Si000774m;Sita|Si000808m;Sita|Si…	Osat|Os01g0188400.01:17	Bdis(1);Osat(1);Sbic(1);Sita(1);Zmay(2)	N	29	Sita(1)	OTHER_COPY_NUMBER
219	Atha|AT1G42560.1;Atha|AT2G17430.1;Atha|AT2G17480.1;Atha|AT2G33670.1;Atha|AT5G65970.1;Bdis|Bradi2g33520.1;Bdis|Bradi3g32230.1;Osat|Os10g0541000.01;Sbic|Sb01g030400.1;Sbic|Sb10g031010.1;Sita|Si012504m;Sita|Si034907m;Zmay|GRMZM2G000376_T01;Zmay|GRMZM2G040441_T01;Zmay|GRMZM2G325653_T02	Osat|Os10g0541000.01:11	Bdis(1)	N	15		OTHER_COPY_NUMBER
220	Atha|AT1G42560.1;Atha|AT2G17430.1;Atha|AT2G17480.1;Atha|AT2G33670.1;Atha|AT5G65970.1;Bdis|Bradi2g33520.1;Bdis|Bradi3g32230.1;Osat|Os10g0541000.01;Sbic|Sb01g030400.1;Sbic|Sb10g031010.1;Sita|Si012504m;Sita|Si034907m;Zmay|GRMZM2G000376_T01;Zmay|GRMZM2G040441_T01;Zmay|GRMZM2G325653_T02	Osat|Os10g0541000.01:14	Bdis(1);Sbic(1);Sita(1);Zmay(2)	N	15		OTHER_COPY_NUMBER
221	Atha|AT5G25570.3;Bdis|Bradi2g33690.1;Osat|Os05g0180700.01;Sbic|Sb04g024200.1;Sbic|Sb09g005560.1;Sita|Si024776m;Zmay|GRMZM2G163136_T01	Sbic|Sb04g024200.1:2	Bdis(1);Osat(1)	N	7		OTHER_COPY_NUMBER
222	Atha|AT2G37990.1;Bdis|Bradi2g37930.1;Osat|Os04g0685100.01;Sbic|Sb03g003790.1;Sita|Si022640m;Zmay|GRMZM2G127312_T01;Zmay|GRMZM2G132519_T01	Osat|Os04g0685100.01:1	Bdis(1)	N	7		OTHER_COPY_NUMBER
223	Atha|AT5G02160.1;Bdis|Bradi2g39200.1;Osat|Os05g0110100.01;Sbic|Sb09g001120.1;Sita|Si023669m;Zmay|GRMZM2G113340_T01	Sbic|Sb09g001120.1:1	Bdis(1);Osat(1)	N	6		SINGLE_COPY_CLUSTER
224	Atha|AT3G47990.1;Bdis|Bradi2g40110.1;Osat|Os05g0145000.01;Sbic|Sb03g024030.1;Sita|Si001125m;Zmay|GRMZM2G035785_T01;Zmay|GRMZM2G056524_T01	Osat|Os05g0145000.01:9	Bdis(1)	N	7		OTHER_COPY_NUMBER
225	Atha|AT5G66390.1;Bdis|Bradi2g40590.1;Osat|Os01g0543100.01;Sbic|Sb03g024460.1;Sita|Si002134m;Zmay|GRMZM2G023840_T01	Osat|Os01g0543100.01:1	Bdis(1)	N	6		SINGLE_COPY_CLUSTER
226	Atha|AT3G28007.1;Atha|AT5G62850.1;Bdis|Bradi2g42990.1;Osat|Os01g0605700.01;Osat|Os01g0606000.00;Sbic|Sb03g027260.1;Zmay|GRMZM2G157675_T01;Zmay|GRMZM2G416965_T01	Sbic|Sb03g027260.1:1	Bdis(1);Osat(2)	N	8		OTHER_COPY_NUMBER
227	Atha|AT4G17190.1;Atha|AT5G47770.1;Bdis|Bradi2g17990.1;Bdis|Bradi2g47310.1;Bdis|Bradi2g47610.1;Osat|Os01g0695300.01;Osat|Os01g0703400.01;Osat|Os05g0543400.01;Sbic|Sb03g032280.1;Sbic|Sb09g027190.1;Sita|Si002022m;Sita|Si022312m;Zmay|GRMZM2G098569_T01;Zmay|GRMZM2G147721_T01;Zmay|GRMZM2G168681_T01	Osat|Os01g0695300.01:1	Bdis(1);Osat(1);Sbic(1);Sita(1);Zmay(2)	N	15		OTHER_COPY_NUMBER
228	Atha|AT2G20680.1;Atha|AT4G28320.1;Bdis|Bradi2g49680.1;Osat|Os01g0746700.00;Sbic|Sb03g034420.1;Sita|Si001340m;Zmay|GRMZM2G140201_T01	Osat|Os01g0746700.00:1	Bdis(1)	N	7		OTHER_COPY_NUMBER
229	Atha|AT3G02230.1;Atha|AT3G08900.1;Atha|AT5G15650.1;Atha|AT5G50750.1;Bdis|Bradi1g15050.1;Bdis|Bradi1g21990.1;Bdis|Bradi2g50660.1;Osat|Os03g0599800.01;Osat|Os07g0604800.01;Sbic|Sb01g015090.1;Sbic|Sb02g038770.1;Sbic|Sb03g035320.1;Sita|Si030277m;Sita|Si036300m;Zmay|GRMZM2G045287_T01;Zmay|GRMZM2G073725_T01;Zmay|GRMZM2G087326_T01;Zmay|GRMZM5G830681_T01	Osat|Os03g0599800.01:2	Bdis(1);Sbic(1)	N	18		OTHER_COPY_NUMBER
230	Atha|AT1G19100.1;Bdis|Bradi2g40750.1;Bdis|Bradi2g52490.1;Osat|Os01g0549200.03;Osat|Os11g0454800.01;Sbic|Sb03g025250.1;Sbic|Sb03g037180.1;Sbic|Sb10g003370.1;Sita|Si000470m;Sita|Si004259m;Zmay|AC194405.3_FGT021;Zmay|GRMZM2G030596_T01;Zmay|GRMZM2G372477_T01	Osat|Os01g0549200.03:5	Bdis(1);Sbic(2);Sita(1);Zmay(2)	N	13	Osat(1)	OTHER_COPY_NUMBER
231	Atha|AT4G12840.1;Atha|AT4G18530.1;Bdis|Bradi2g58890.1;Osat|Os01g0919600.01;Sbic|Sb03g043920.1;Sita|Si001170m;Zmay|GRMZM2G013481_T01;Zmay|GRMZM2G038512_T02	Osat|Os01g0919600.01:3	Bdis(1)	N	8		OTHER_COPY_NUMBER
232	Atha|AT3G21070.1;Bdis|Bradi2g26930.1;Bdis|Bradi2g61240.1;Osat|Os01g0957000.01;Sbic|Sb03g046360.1;Sbic|Sb09g019130.1;Sita|Si000598m;Sita|Si021731m;Zmay|GRMZM2G059073_T02;Zmay|GRMZM2G138342_T01	Sbic|Sb09g019130.1:4	Bdis(1);Osat(1);Sbic(1);Sita(1);Zmay(2)	N	10		OTHER_COPY_NUMBER
233	Atha|AT5G04830.1;Bdis|Bradi2g61770.1;Osat|Os01g0965900.01;Sbic|Sb03g047000.1;Sita|Si037419m;Zmay|GRMZM2G167758_T01	Sbic|Sb03g047000.1:5	Bdis(1);Osat(1)	N	6		SINGLE_COPY_CLUSTER
234	Atha|AT4G11920.1;Atha|AT4G22910.1;Atha|AT5G13840.1;Bdis|Bradi1g76990.1;Bdis|Bradi2g62140.1;Osat|Os01g0972900.01;Osat|Os03g0123300.01;Sbic|Sb01g048980.1;Sbic|Sb03g047370.1;Sita|Si001289m;Sita|Si035170m;Zmay|GRMZM2G064005_T01;Zmay|GRMZM2G159427_T01;Zmay|GRMZM5G821639_T02	Osat|Os03g0123300.01:5	Bdis(1);Osat(1);Sbic(1);Sita(1);Zmay(1)	N	14		OTHER_COPY_NUMBER
235	Atha|AT2G28840.1;Bdis|Bradi2g37100.1;Bdis|Bradi2g62400.1;Osat|Os01g0974400.01;Osat|Os03g0275300.01;Osat|Os05g0112000.01;Sbic|Sb01g039610.1;Sbic|Sb03g047430.1;Sbic|Sb09g001370.1;Sita|Si021653m;Sita|Si035733m;Zmay|GRMZM2G016668_T01;Zmay|GRMZM2G069162_T04;Zmay|GRMZM2G103270_T01;Zmay|GRMZM2G113002_T01;Zmay|GRMZM2G141922_T01	Osat|Os03g0275300.01:1	Bdis(1);Osat(1)	N	16		OTHER_COPY_NUMBER
236	Atha|AT2G28840.1;Bdis|Bradi2g37100.1;Bdis|Bradi2g62400.1;Osat|Os01g0974400.01;Osat|Os03g0275300.01;Osat|Os05g0112000.01;Sbic|Sb01g039610.1;Sbic|Sb03g047430.1;Sbic|Sb09g001370.1;Sita|Si021653m;Sita|Si035733m;Zmay|GRMZM2G016668_T01;Zmay|GRMZM2G069162_T04;Zmay|GRMZM2G103270_T01;Zmay|GRMZM2G113002_T01;Zmay|GRMZM2G141922_T01	Osat|Os03g0275300.01:4	Bdis(1);Osat(1)	N	16		OTHER_COPY_NUMBER
237	Atha|AT2G28840.1;Bdis|Bradi2g37100.1;Bdis|Bradi2g62400.1;Osat|Os01g0974400.01;Osat|Os03g0275300.01;Osat|Os05g0112000.01;Sbic|Sb01g039610.1;Sbic|Sb03g047430.1;Sbic|Sb09g001370.1;Sita|Si021653m;Sita|Si035733m;Zmay|GRMZM2G016668_T01;Zmay|GRMZM2G069162_T04;Zmay|GRMZM2G103270_T01;Zmay|GRMZM2G113002_T01;Zmay|GRMZM2G141922_T01	Osat|Os03g0275300.01:6	Bdis(1);Osat(1);Sbic(1);Zmay(1)	N	16		OTHER_COPY_NUMBER
238	Atha|AT2G28840.1;Bdis|Bradi2g37100.1;Bdis|Bradi2g62400.1;Osat|Os01g0974400.01;Osat|Os03g0275300.01;Osat|Os05g0112000.01;Sbic|Sb01g039610.1;Sbic|Sb03g047430.1;Sbic|Sb09g001370.1;Sita|Si021653m;Sita|Si035733m;Zmay|GRMZM2G016668_T01;Zmay|GRMZM2G069162_T04;Zmay|GRMZM2G103270_T01;Zmay|GRMZM2G113002_T01;Zmay|GRMZM2G141922_T01	Osat|Os03g0275300.01:2	Bdis(1);Osat(1);Sbic(1);Zmay(1)	N	16		OTHER_COPY_NUMBER
239	Atha|AT3G53620.1;Bdis|Bradi2g37340.1;Bdis|Bradi2g62470.1;Osat|Os05g0114000.01;Sbic|Sb09g001530.1;Sita|Si022898m;Zmay|GRMZM2G137930_T02	Osat|Os05g0114000.01:1	Bdis(1)	N	7		OTHER_COPY_NUMBER
240	Atha|AT3G53620.1;Bdis|Bradi2g37340.1;Bdis|Bradi2g62470.1;Osat|Os05g0114000.01;Sbic|Sb09g001530.1;Sita|Si022898m;Zmay|GRMZM2G137930_T02	Osat|Os05g0114000.01:2	Bdis(1)	N	7		OTHER_COPY_NUMBER
241	Atha|AT3G53620.1;Bdis|Bradi2g37340.1;Bdis|Bradi2g62470.1;Osat|Os05g0114000.01;Sbic|Sb09g001530.1;Sita|Si022898m;Zmay|GRMZM2G137930_T02	Osat|Os05g0114000.01:3	Bdis(1)	N	7		OTHER_COPY_NUMBER
242	Atha|AT3G53620.1;Bdis|Bradi2g37340.1;Bdis|Bradi2g62470.1;Osat|Os05g0114000.01;Sbic|Sb09g001530.1;Sita|Si022898m;Zmay|GRMZM2G137930_T02	Osat|Os05g0114000.01:4	Bdis(1)	N	7		OTHER_COPY_NUMBER
243	Atha|AT1G68010.2;Bdis|Bradi3g00330.1;Osat|Os02g0101500.01;Sbic|Sb04g000320.1;Sita|Si017480m;Zmay|GRMZM2G074282_T02	Osat|Os02g0101500.01:7	Bdis(1)	N	6		SINGLE_COPY_CLUSTER
244	Atha|AT1G68010.2;Bdis|Bradi3g00330.1;Osat|Os02g0101500.01;Sbic|Sb04g000320.1;Sita|Si017480m;Zmay|GRMZM2G074282_T02	Sbic|Sb04g000320.1:7	Bdis(1);Osat(1)	N	6		SINGLE_COPY_CLUSTER
245	Atha|AT1G20580.1;Bdis|Bradi3g00420.1;Osat|Os02g0102700.01;Osat|Os03g0240800.01;Sbic|Sb01g041430.1;Sita|Si018681m;Sita|Si038000m;Zmay|GRMZM2G115176_T01;Zmay|GRMZM2G115925_T01;Zmay|GRMZM5G884325_T01	Osat|Os03g0240800.01:2	Bdis(1);Osat(1);Sita(1);Zmay(1)	N	10		OTHER_COPY_NUMBER
246	Atha|AT1G01070.1;Atha|AT1G11450.2;Atha|AT1G11460.1;Atha|AT3G30340.1;Atha|AT4G01430.1;Atha|AT4G01440.1;Atha|AT4G01450.2;Bdis|Bradi1g52030.1;Bdis|Bradi3g00560.1;Bdis|Bradi3g00590.1;Osat|Os02g0103500.00;Sbic|Sb04g000450.1;Sbic|Sb10g000710.1;Sita|Si006736m;Sita|Si017606m;Zmay|GRMZM2G167103_T01;Zmay|GRMZM2G168214_T03	Osat|Os02g0103500.00:2	Bdis(2)	N	17		OTHER_COPY_NUMBER
247	Atha|AT1G20020.1;Atha|AT5G66190.1;Bdis|Bradi1g52020.1;Bdis|Bradi3g00660.1;Osat|Os02g0103800.01;Osat|Os06g0107700.01;Sbic|Sb03g046340.1;Sbic|Sb10g000720.1;Sita|Si017591m;Sita|Si017629m;Zmay|GRMZM2G059083_T01;Zmay|GRMZM2G059191_T01;Zmay|GRMZM2G168143_T01	Osat|Os02g0103800.01:1	Bdis(1)	N	13		OTHER_COPY_NUMBER
248	Atha|AT2G17700.1;Atha|AT4G35780.1;Atha|AT4G38470.1;Bdis|Bradi1g28110.1;Bdis|Bradi3g01850.1;Bdis|Bradi4g36880.1;Osat|Os02g0120100.01;Osat|Os06g0724900.01;Osat|Os07g0475900.01;Osat|Os09g0544300.01;Sbic|Sb02g031600.1;Sbic|Sb02g033100.1;Sbic|Sb04g001590.1;Sita|Si016766m;Sita|Si029284m;Sita|Si029452m;Zmay|GRMZM2G160922_T02;Zmay|GRMZM2G164242_T02;Zmay|GRMZM2G459854_T01;Zmay|GRMZM5G814851_T01	Osat|Os02g0120100.01:1	Bdis(1)	N	20	Osat(1)	OTHER_COPY_NUMBER
249	Atha|AT4G13430.1;Bdis|Bradi3g02490.1;Osat|Os02g0125100.01;Sbic|Sb04g002120.1;Sita|Si016949m;Zmay|GRMZM2G010044_T01;Zmay|GRMZM2G370852_T01	Osat|Os02g0125100.01:2	Bdis(1)	N	7		OTHER_COPY_NUMBER
250	Atha|AT2G18740.1;Atha|AT4G30330.1;Bdis|Bradi3g02620.1;Osat|Os02g0126700.01;Sbic|Sb03g001950.1;Sita|Si014746m;Zmay|GRMZM2G014091_T01	Sbic|Sb03g001950.1:1	Bdis(1);Osat(1)	N	7		OTHER_COPY_NUMBER
251	Atha|AT1G32170.1;Atha|AT4G18990.1;Bdis|Bradi3g02700.1;Osat|Os02g0127800.01;Osat|Os02g0696500.01;Sbic|Sb04g002290.1;Sbic|Sb04g031050.1;Sita|Si017659m;Sita|Si019429m;Zmay|GRMZM2G060837_T05;Zmay|GRMZM2G112198_T01	Osat|Os02g0696500.01:3	Bdis(1);Osat(1);Sbic(1);Sita(1)	N	11		OTHER_COPY_NUMBER
252	Atha|AT1G23460.1;Atha|AT1G70500.1;Bdis|Bradi3g02850.1;Osat|Os02g0130200.01;Sbic|Sb04g002530.1;Sita|Si016953m;Zmay|GRMZM5G831200_T01	Osat|Os02g0130200.01:2	Bdis(1)	N	7		OTHER_COPY_NUMBER
253	Atha|AT1G16770.1;Bdis|Bradi3g03450.1;Osat|Os02g0140800.00;Sbic|Sb02g039980.1;Sita|Si036502m;Zmay|GRMZM2G140293_T01	Osat|Os02g0140800.00:3	Bdis(1)	N	6		SINGLE_COPY_CLUSTER
254	Atha|AT3G54970.1;Bdis|Bradi3g05370.1;Osat|Os02g0252600.01;Sbic|Sb08g000310.1;Sita|Si030414m;Zmay|GRMZM2G059669_T01	Osat|Os02g0252600.01:1	Bdis(1)	N	6		SINGLE_COPY_CLUSTER
255	Atha|AT2G23820.2;Bdis|Bradi3g05900.1;Osat|Os02g0179100.01;Sbic|Sb04g005340.1;Sita|Si018172m;Zmay|GRMZM2G081144_T01	Osat|Os02g0179100.01:2	Bdis(1)	N	6		SINGLE_COPY_CLUSTER
256	Atha|AT1G16070.2;Bdis|Bradi3g05930.1;Osat|Os02g0179400.00;Sbic|Sb04g005380.1;Sita|Si017366m;Zmay|GRMZM2G472945_T01	Sbic|Sb04g005380.1:1	Bdis(1);Osat(1)	N	6		SINGLE_COPY_CLUSTER
257	Atha|AT1G80840.1;Atha|AT2G25000.1;Atha|AT4G31800.1;Bdis|Bradi3g06070.1;Osat|Os06g0649000.01;Sbic|Sb04g005520.1;Sbic|Sb10g025590.1;Sbic|Sb10g025600.1;Sita|Si006914m;Sita|Si017443m;Zmay|GRMZM2G111711_T01;Zmay|GRMZM2G120320_T01	Osat|Os06g0649000.01:2	Bdis(1);Sbic(1);Sita(1);Zmay(1)	N	12		OTHER_COPY_NUMBER
258	Atha|AT2G27920.1;Bdis|Bradi1g60600.1;Bdis|Bradi1g60610.1;Bdis|Bradi3g06230.1;Osat|Os03g0392600.01;Osat|Os03g0393700.01;Sbic|Sb01g033390.1;Sbic|Sb01g033400.1;Sita|Si015277m;Sita|Si035593m;Sita|Si035621m;Sita|Si040007m;Zmay|AC233940.1_FGT003;Zmay|GRMZM2G120587_T01;Zmay|GRMZM2G136495_T01;Zmay|GRMZM2G377443_T01	Osat|Os03g0392600.01:3	Bdis(1)	N	16		OTHER_COPY_NUMBER
259	Atha|AT5G18460.1;Bdis|Bradi3g12750.1;Osat|Os08g0566100.01;Sbic|Sb07g023510.1;Sita|Si013620m;Zmay|GRMZM2G016210_T01	Osat|Os08g0566100.01:3	Bdis(1)	N	6		SINGLE_COPY_CLUSTER
260	Atha|AT5G23420.1;Bdis|Bradi3g12920.1;Osat|Os08g0101100.01;Sbic|Sb07g000230.1;Sita|Si014434m;Zmay|GRMZM2G125648_T01	Sbic|Sb07g000230.1:4	Bdis(1);Osat(1)	N	6		SINGLE_COPY_CLUSTER
261	Atha|AT1G33700.1;Atha|AT3G24180.1;Atha|AT4G10060.1;Atha|AT5G49900.1;Bdis|Bradi1g28850.1;Bdis|Bradi3g13490.1;Bdis|Bradi3g13520.1;Bdis|Bradi3g28580.1;Bdis|Bradi4g21280.1;Osat|Os07g0444000.02;Osat|Os08g0111200.01;Osat|Os10g0473400.01;Osat|Os11g0242100.01;Sbic|Sb01g019510.1;Sbic|Sb05g007160.1;Sbic|Sb07g001140.1;Sita|Si013210m;Sita|Si025923m;Sita|Si028854m;Sita|Si034088m;Zmay|GRMZM2G104833_T01;Zmay|GR…	Osat|Os07g0444000.02:1	Bdis(2);Osat(1);Sbic(1);Sita(1);Zmay(1)	N	24		OTHER_COPY_NUMBER
262	Atha|AT1G33700.1;Atha|AT3G24180.1;Atha|AT4G10060.1;Atha|AT5G49900.1;Bdis|Bradi1g28850.1;Bdis|Bradi3g13490.1;Bdis|Bradi3g13520.1;Bdis|Bradi3g28580.1;Bdis|Bradi4g21280.1;Osat|Os07g0444000.02;Osat|Os08g0111200.01;Osat|Os10g0473400.01;Osat|Os11g0242100.01;Sbic|Sb01g019510.1;Sbic|Sb05g007160.1;Sbic|Sb07g001140.1;Sita|Si013210m;Sita|Si025923m;Sita|Si028854m;Sita|Si034088m;Zmay|GRMZM2G104833_T01;Zmay|GR…	Osat|Os08g0111200.01:12	Bdis(1)	N	24	Osat(1)	OTHER_COPY_NUMBER
263	Atha|AT1G12420.1;Atha|AT4G22780.1;Bdis|Bradi3g13880.1;Osat|Os08g0118100.00;Sbic|Sb07g001810.1;Sita|Si013785m;Zmay|GRMZM2G034404_T01;Zmay|GRMZM2G092432_T01	Osat|Os08g0118100.00:3	Bdis(1)	N	8		OTHER_COPY_NUMBER
264	Atha|AT1G79380.1;Bdis|Bradi3g14420.1;Osat|Os08g0135400.01;Sbic|Sb07g002700.1;Sita|Si013872m	Osat|Os08g0135400.01:7	Bdis(1)	N	5		OTHER_COPY_NUMBER
265	Atha|AT2G31610.1;Atha|AT3G53870.1;Atha|AT5G35530.1;Bdis|Bradi1g21730.1;Bdis|Bradi3g16150.1;Osat|Os03g0577000.01;Osat|Os07g0608500.01;Sbic|Sb02g038990.1;Sbic|Sb07g004290.1;Sita|Si014067m;Sita|Si030996m;Zmay|GRMZM2G093902_T03;Zmay|GRMZM2G099352_T03	Osat|Os07g0608500.01:2	Bdis(1);Osat(1);Sbic(1);Sita(1);Zmay(1)	N	13		OTHER_COPY_NUMBER
266	Atha|AT1G31812.1;Bdis|Bradi1g50540.1;Bdis|Bradi3g16180.1;Osat|Os03g0576600.00;Sbic|Sb07g004260.1;Sbic|Sb10g001270.1;Sita|Si007643m;Sita|Si014741m;Zmay|GRMZM2G079908_T01;Zmay|GRMZM2G344634_T01	Osat|Os03g0576600.00:1	Bdis(1)	N	10		OTHER_COPY_NUMBER
267	Atha|AT4G16620.1;Atha|AT5G47470.1;Bdis|Bradi3g16590.1;Osat|Os06g0105700.01;Sbic|Sb07g003790.1;Sbic|Sb10g000580.1;Sita|Si014975m;Zmay|GRMZM2G135044_T02	Osat|Os06g0105700.01:1	Bdis(1)	N	8		OTHER_COPY_NUMBER
268	Atha|AT4G24520.1;Atha|AT4G30210.1;Bdis|Bradi3g18850.1;Bdis|Bradi4g37770.1;Bdis|Bradi5g24370.1;Osat|Os04g0653400.01;Osat|Os08g0243500.01;Osat|Os09g0558900.01;Sbic|Sb02g032640.1;Sbic|Sb06g031110.1;Sbic|Sb07g007640.1;Sita|Si013341m;Sita|Si021372m;Sita|Si029087m;Zmay|AC217947.4_FGT002;Zmay|GRMZM2G086489_T02;Zmay|GRMZM2G104294_T01;Zmay|GRMZM2G144407_T01;Zmay|GRMZM2G168858_T01	Osat|Os04g0653400.01:5	Bdis(1)	N	19		OTHER_COPY_NUMBER
269	Atha|AT4G24520.1;Atha|AT4G30210.1;Bdis|Bradi3g18850.1;Bdis|Bradi4g37770.1;Bdis|Bradi5g24370.1;Osat|Os04g0653400.01;Osat|Os08g0243500.01;Osat|Os09g0558900.01;Sbic|Sb02g032640.1;Sbic|Sb06g031110.1;Sbic|Sb07g007640.1;Sita|Si013341m;Sita|Si021372m;Sita|Si029087m;Zmay|AC217947.4_FGT002;Zmay|GRMZM2G086489_T02;Zmay|GRMZM2G104294_T01;Zmay|GRMZM2G144407_T01;Zmay|GRMZM2G168858_T01	Osat|Os04g0653400.01:4	Bdis(1);Osat(1);Sbic(1);Sita(1);Zmay(2)	N	19		OTHER_COPY_NUMBER
270	Atha|AT1G15980.1;Bdis|Bradi3g19630.1;Osat|Os08g0276100.01;Sbic|Sb07g016320.1;Sita|Si013672m;Zmay|GRMZM2G328908_T01;Zmay|GRMZM5G838196_T02	Osat|Os08g0276100.01:1	Bdis(1)	N	7		OTHER_COPY_NUMBER
271	Atha|AT1G59520.1;Bdis|Bradi3g21520.1;Bdis|Bradi4g43120.1;Osat|Os04g0183100.01;Osat|Os07g0248800.01;Osat|Os10g0102900.00;Sbic|Sb01g027460.1;Sita|Si035927m;Zmay|GRMZM2G041613_T03	Osat|Os04g0183100.01:5	Bdis(2)	N	9		OTHER_COPY_NUMBER
272	Atha|AT4G08290.1;Bdis|Bradi3g23070.1;Osat|Os10g0210500.01;Sita|Si036299m;Zmay|GRMZM2G168502_T01	Osat|Os10g0210500.01:4	Bdis(1)	N	5		OTHER_COPY_NUMBER
273	Atha|AT1G36160.1;Atha|AT1G36180.1;Bdis|Bradi3g24420.1;Bdis|Bradi5g03860.1;Osat|Os10g0363300.01;Sbic|Sb06g003090.1;Sbic|Sb08g016820.1;Sita|Si009159m;Sita|Si033837m;Zmay|AC197672.3_FGT002;Zmay|GRMZM2G377341_T01;Zmay|GRMZM5G858094_T02	Sbic|Sb06g003090.1:8	Bdis(1)	N	12	Osat(1)	OTHER_COPY_NUMBER
274	Atha|AT5G13700.1;Bdis|Bradi3g20680.1;Bdis|Bradi3g25580.1;Osat|Os09g0368200.00;Osat|Os09g0368500.01;Sbic|Sb01g044230.1;Sbic|Sb07g005780.1;Sita|Si022665m;Sita|Si035226m;Sita|Si035357m;Zmay|GRMZM2G034152_T01;Zmay|GRMZM2G071217_T01;Zmay|GRMZM2G071343_T02;Zmay|GRMZM2G153799_T01	Osat|Os09g0368200.00:2	Bdis(1)	N	14		OTHER_COPY_NUMBER
275	Atha|AT5G13700.1;Bdis|Bradi3g20680.1;Bdis|Bradi3g25580.1;Osat|Os09g0368200.00;Osat|Os09g0368500.01;Sbic|Sb01g044230.1;Sbic|Sb07g005780.1;Sita|Si022665m;Sita|Si035226m;Sita|Si035357m;Zmay|GRMZM2G034152_T01;Zmay|GRMZM2G071217_T01;Zmay|GRMZM2G071343_T02;Zmay|GRMZM2G153799_T01	Osat|Os09g0368200.00:3	Bdis(1)	N	14		OTHER_COPY_NUMBER
276	Atha|AT2G22240.1;Atha|AT4G39800.1;Atha|AT5G10170.1;Bdis|Bradi1g71670.1;Bdis|Bradi3g25600.1;Osat|Os03g0192700.01;Osat|Os10g0369900.01;Sbic|Sb01g044290.1;Sita|Si034590m;Sita|Si039028m;Zmay|GRMZM2G004528_T03;Zmay|GRMZM2G155242_T01;Zmay|GRMZM2G177461_T01;Zmay|GRMZM2G392513_T02	Osat|Os03g0192700.01:7	Bdis(1)	N	14		OTHER_COPY_NUMBER
277	Atha|AT1G03920.1;Atha|AT1G30640.1;Atha|AT2G19400.1;Atha|AT2G20470.1;Atha|AT3G23310.1;Atha|AT4G14350.1;Atha|AT4G33080.1;Atha|AT5G09890.2;Bdis|Bradi2g05530.1;Bdis|Bradi2g20200.1;Bdis|Bradi2g33530.1;Bdis|Bradi3g28710.1;Bdis|Bradi4g02130.1;Osat|Os01g0186700.01;Osat|Os05g0511400.01;Osat|Os10g0476100.00;Osat|Os12g0290100.01;Sbic|Sb01g019410.1;Sbic|Sb03g003320.1;Sbic|Sb08g020960.1;Sbic|Sb09g005720.1;Sbi…	Osat|Os01g0186700.01:3	Bdis(1)	N	32		OTHER_COPY_NUMBER
278	Atha|AT3G11920.1;Bdis|Bradi3g29080.1;Osat|Os10g0482900.01;Sbic|Sb01g019050.1;Sita|Si034453m;Zmay|GRMZM2G131683_T01	Osat|Os10g0482900.01:3	Bdis(1)	N	6		SINGLE_COPY_CLUSTER
279	Atha|AT5G08370.1;Atha|AT5G08380.1;Bdis|Bradi3g29800.1;Bdis|Bradi3g29810.1;Osat|Os10g0492900.01;Osat|Os10g0493600.01;Sbic|Sb01g018400.1;Sbic|Sb01g018410.1;Sbic|Sb02g018580.1;Sbic|Sb02g018590.1;Sita|Si029987m;Sita|Si030323m;Sita|Si035849m;Sita|Si035904m;Zmay|GRMZM2G095126_T01;Zmay|GRMZM2G346455_T05	Osat|Os10g0492900.01:9	Bdis(1)	N	16		OTHER_COPY_NUMBER
280	Atha|AT4G10380.1;Bdis|Bradi3g30540.1;Osat|Os08g0152100.00;Sbic|Sb01g017230.1;Sita|Si036817m;Zmay|GRMZM2G176209_T01	Osat|Os08g0152100.00:2	Bdis(1)	N	6		SINGLE_COPY_CLUSTER
281	Atha|AT4G13780.1;Bdis|Bradi1g69880.1;Bdis|Bradi3g31100.1;Osat|Os10g0400100.01;Sbic|Sb01g042830.1;Sbic|Sb04g029070.1;Sita|Si016336m;Sita|Si034298m;Zmay|GRMZM2G099628_T01;Zmay|GRMZM2G143450_T01;Zmay|GRMZM2G166713_T01	Sbic|Sb01g042830.1:1	Bdis(1);Osat(1)	N	11		OTHER_COPY_NUMBER
282	Atha|AT1G01700.1;Atha|AT2G45890.1;Atha|AT4G00460.2;Bdis|Bradi1g27800.1;Bdis|Bradi3g32850.1;Bdis|Bradi5g18140.1;Osat|Os07g0481100.01;Osat|Os10g0550300.00;Sbic|Sb01g029730.1;Sbic|Sb02g033320.1;Sbic|Sb06g025120.1;Sita|Si010033m;Sita|Si029765m;Sita|Si035358m;Zmay|GRMZM2G071157_T01;Zmay|GRMZM2G087678_T01;Zmay|GRMZM2G131275_T01	Osat|Os07g0481100.01:3	Bdis(1)	N	17		OTHER_COPY_NUMBER
283	Atha|AT2G44910.1;Atha|AT3G60390.1;Atha|AT4G16780.1;Atha|AT4G17460.1;Atha|AT5G47370.1;Bdis|Bradi3g33410.1;Bdis|Bradi5g17570.1;Osat|Os04g0548700.01;Osat|Os10g0561800.01;Sbic|Sb01g029000.1;Sbic|Sb06g024480.1;Sita|Si010958m;Sita|Si036388m;Zmay|GRMZM2G044752_T01;Zmay|GRMZM2G148074_T01	Osat|Os04g0548700.01:3	Bdis(1);Osat(1)	N	15		OTHER_COPY_NUMBER
284	Atha|AT1G71695.1;Bdis|Bradi3g33940.1;Osat|Os01g0963200.00;Sbic|Sb03g046810.1;Sita|Si002014m	Osat|Os01g0963200.00:1	Bdis(1)	N	5		OTHER_COPY_NUMBER
285	Atha|AT5G46800.1;Bdis|Bradi3g34080.1;Bdis|Bradi3g34090.1;Osat|Os10g0573700.01;Osat|Os10g0573800.01;Sbic|Sb01g028320.1;Sita|Si039140m;Zmay|GRMZM2G024823_T01	Osat|Os10g0573700.01:1	Bdis(1)	N	8		OTHER_COPY_NUMBER
286	Atha|AT1G32080.1;Bdis|Bradi3g34520.1;Osat|Os10g0578800.02;Sbic|Sb01g027840.1;Sbic|Sb01g027850.1;Sita|Si035041m;Zmay|GRMZM2G478212_T01;Zmay|GRMZM5G873519_T02	Osat|Os10g0578800.02:6	Bdis(1)	N	8		OTHER_COPY_NUMBER
287	Atha|AT1G68090.1;Bdis|Bradi3g36240.1;Bdis|Bradi4g29680.1;Osat|Os09g0394900.01;Sbic|Sb02g024090.1;Sbic|Sb07g020760.1;Sita|Si014102m;Sita|Si030120m;Zmay|GRMZM2G009136_T01;Zmay|GRMZM2G067752_T01;Zmay|GRMZM2G172834_T01	Osat|Os09g0394900.01:5	Bdis(1);Sbic(1);Sita(1);Zmay(1)	N	11		OTHER_COPY_NUMBER
288	Atha|AT1G68090.1;Bdis|Bradi3g36240.1;Bdis|Bradi4g29680.1;Osat|Os09g0394900.01;Sbic|Sb02g024090.1;Sbic|Sb07g020760.1;Sita|Si014102m;Sita|Si030120m;Zmay|GRMZM2G009136_T01;Zmay|GRMZM2G067752_T01;Zmay|GRMZM2G172834_T01	Osat|Os09g0394900.01:3	Bdis(1);Sbic(1);Sita(1);Zmay(1)	N	11		OTHER_COPY_NUMBER
289	Atha|AT3G11560.4;Atha|AT5G06220.2;Bdis|Bradi3g38560.1;Osat|Os08g0482100.01;Sbic|Sb07g029190.1;Sita|Si013281m;Zmay|GRMZM2G023906_T01	Osat|Os08g0482100.01:7	Bdis(1)	N	7		OTHER_COPY_NUMBER
290	Atha|AT1G76450.1;Bdis|Bradi3g40190.1;Osat|Os08g0512500.01;Sbic|Sb07g027500.1;Sita|Si014097m;Zmay|GRMZM2G172723_T01	Osat|Os08g0512500.01:3	Bdis(1)	N	6		SINGLE_COPY_CLUSTER
291	Atha|AT1G12950.1;Atha|AT1G23300.1;Atha|AT1G47530.1;Atha|AT3G26590.1;Atha|AT5G38030.1;Bdis|Bradi3g42290.1;Osat|Os08g0550200.01;Sbic|Sb07g024780.1;Sbic|Sb07g024790.1;Sita|Si013585m;Zmay|GRMZM2G481440_T02	Osat|Os08g0550200.01:1	Bdis(1)	N	11		OTHER_COPY_NUMBER
292	Atha|AT3G09940.1;Atha|AT3G52880.2;Atha|AT5G03630.1;Bdis|Bradi3g42760.1;Bdis|Bradi4g38430.1;Osat|Os08g0557600.01;Osat|Os09g0567300.01;Sbic|Sb02g011890.1;Sbic|Sb07g024320.1;Sita|Si013773m;Sita|Si029881m;Zmay|GRMZM2G084881_T01;Zmay|GRMZM2G134708_T01	Osat|Os08g0557600.01:9	Bdis(1);Sbic(1);Sita(1);Zmay(1)	N	13		OTHER_COPY_NUMBER
293	Atha|AT2G30490.1;Bdis|Bradi2g31510.1;Bdis|Bradi2g53470.1;Bdis|Bradi3g43160.1;Osat|Os02g0467000.00;Osat|Os02g0467600.01;Osat|Os05g0320700.01;Sbic|Sb02g010910.1;Sbic|Sb03g038160.1;Sbic|Sb04g017460.1;Sita|Si001126m;Sita|Si016880m;Sita|Si022114m;Zmay|GRMZM2G010468_T01;Zmay|GRMZM2G028677_T01;Zmay|GRMZM2G139874_T01;Zmay|GRMZM2G147245_T01	Osat|Os05g0320700.01:2	Bdis(1);Osat(2);Sbic(1);Sita(1);Zmay(1)	N	17		OTHER_COPY_NUMBER
294	Atha|AT3G25230.2;Atha|AT5G48570.1;Bdis|Bradi3g40890.1;Bdis|Bradi3g43640.1;Bdis|Bradi5g06390.1;Osat|Os02g0491400.01;Osat|Os04g0352400.01;Osat|Os08g0525600.01;Sbic|Sb04g019590.1;Sbic|Sb07g026560.1;Sbic|Sb10g012970.1;Sita|Si009661m;Sita|Si013504m;Sita|Si016551m;Zmay|GRMZM2G096585_T06;Zmay|GRMZM2G154685_T01;Zmay|GRMZM2G336858_T01	Osat|Os08g0525600.01:7	Bdis(2);Osat(2);Sbic(2);Sita(2);Zmay(2)	N	17		OTHER_COPY_NUMBER
295	Atha|AT1G20140.1;Atha|AT1G75950.1;Atha|AT2G25700.1;Atha|AT5G42190.1;Bdis|Bradi3g00340.1;Bdis|Bradi3g43760.1;Bdis|Bradi4g19510.1;Osat|Os09g0539500.01;Osat|Os11g0456300.01;Sbic|Sb02g031280.1;Sbic|Sb04g000330.1;Sbic|Sb05g012740.1;Sita|Si026900m;Sita|Si031276m;Zmay|GRMZM2G032562_T01;Zmay|GRMZM2G101446_T01	Osat|Os09g0539500.01:1	Bdis(1)	N	16		OTHER_COPY_NUMBER
296	Atha|AT1G19910.1;Atha|AT2G16510.1;Atha|AT4G34720.1;Atha|AT4G38920.1;Bdis|Bradi2g39690.1;Bdis|Bradi3g45420.1;Bdis|Bradi4g41560.1;Osat|Os02g0550100.01;Osat|Os05g0106100.01;Osat|Os11g0169900.01;Osat|Os12g0168900.01;Sbic|Sb05g004510.1;Sbic|Sb08g004380.1;Sbic|Sb08g004390.1;Sita|Si026936m;Zmay|AC216067.3_FGT002;Zmay|GRMZM2G101020_T01;Zmay|GRMZM2G177005_T01;Zmay|GRMZM5G893252_T01	Osat|Os05g0106100.01:1	Bdis(1);Osat(1)	N	19		OTHER_COPY_NUMBER
297	Atha|AT2G44110.2;Atha|AT4G02600.1;Atha|AT4G24250.1;Bdis|Bradi2g25190.1;Bdis|Bradi2g57320.1;Bdis|Bradi3g46070.1;Osat|Os01g0888600.01;Osat|Os04g0444400.00;Osat|Os05g0418100.01;Sbic|Sb04g023170.1;Sbic|Sb06g017770.1;Sbic|Sb09g020550.1;Sbic|Sb09g020560.1;Sbic|Sb09g020570.1;Sita|Si001141m;Sita|Si009989m;Sita|Si017007m;Sita|Si021865m;Sita|Si021895m;Sita|Si032792m;Zmay|GRMZM2G031331_T04;Zmay|GRMZM2G03366…	Osat|Os01g0888600.01:2	Bdis(1)	N	26	Osat(1)	OTHER_COPY_NUMBER
298	Atha|AT2G41970.1;Bdis|Bradi1g10500.1;Bdis|Bradi3g46280.1;Osat|Os02g0565500.01;Osat|Os03g0226300.01;Osat|Os03g0719850.00;Sbic|Sb01g009910.1;Sbic|Sb01g041810.1;Sbic|Sb04g023390.1;Sita|Si036290m;Sita|Si036340m;Zmay|GRMZM2G105933_T01;Zmay|GRMZM2G127984_T01	Osat|Os02g0565500.01:5	Bdis(1)	N	13		OTHER_COPY_NUMBER
299	Atha|AT1G07700.3;Bdis|Bradi3g46420.1;Osat|Os02g0567100.01;Sbic|Sb04g023500.1;Sita|Si018389m;Zmay|GRMZM5G861800_T01	Osat|Os02g0567100.01:2	Bdis(1);Sbic(1);Sita(1);Zmay(1)	N	6		SINGLE_COPY_CLUSTER
300	Atha|AT1G14870.1;Atha|AT1G14880.1;Atha|AT5G35525.1;Bdis|Bradi3g46930.1;Bdis|Bradi5g12460.1;Osat|Os02g0579800.01;Osat|Os04g0461600.01;Sbic|Sb04g024020.1;Sbic|Sb06g019050.1;Sita|Si019325m;Sita|Si020169m;Zmay|GRMZM2G151230_T01	Osat|Os04g0461600.01:2	Bdis(1);Osat(1);Sbic(1);Sita(2);Zmay(1)	N	12		OTHER_COPY_NUMBER
301	Atha|AT3G11330.1;Atha|AT5G05850.1;Bdis|Bradi3g47570.1;Bdis|Bradi5g13390.1;Osat|Os02g0593600.01;Sbic|Sb04g024650.1;Sbic|Sb06g020060.1;Sita|Si009900m;Sita|Si019964m;Zmay|GRMZM2G065292_T01;Zmay|GRMZM2G092672_T02	Osat|Os02g0593600.01:2	Bdis(1)	N	11		OTHER_COPY_NUMBER
302	Atha|AT1G06040.1;Atha|AT2G31380.1;Bdis|Bradi3g48180.1;Osat|Os02g0606200.01;Sbic|Sb04g025400.1;Zmay|GRMZM2G019335_T01;Zmay|GRMZM2G095299_T01	Sbic|Sb04g025400.1:1	Bdis(1);Osat(1)	N	7		OTHER_COPY_NUMBER
303	Atha|AT4G16670.1;Atha|AT4G17350.1;Atha|AT5G47440.1;Bdis|Bradi3g33300.1;Bdis|Bradi3g50680.1;Osat|Os10g0560000.01;Sbic|Sb01g029090.1;Sbic|Sb04g032910.1;Sita|Si019890m;Sita|Si036065m;Zmay|GRMZM2G004516_T01;Zmay|GRMZM2G027052_T01;Zmay|GRMZM2G154565_T01	Osat|Os10g0560000.01:5	Bdis(1);Sbic(1);Sita(1);Zmay(1)	N	13		OTHER_COPY_NUMBER
304	Atha|AT2G18330.1;Atha|AT3G03060.1;Atha|AT4G36580.1;Atha|AT5G16930.1;Bdis|Bradi3g52370.1;Bdis|Bradi3g52830.1;Osat|Os02g0697600.01;Osat|Os02g0706500.01;Sbic|Sb04g030490.1;Sbic|Sb04g030980.1;Sita|Si016598m;Sita|Si016683m;Zmay|GRMZM2G066615_T01;Zmay|GRMZM2G067242_T01;Zmay|GRMZM2G069422_T02;Zmay|GRMZM2G116858_T02;Zmay|GRMZM2G145599_T01	Osat|Os02g0706500.01:3	Bdis(1);Osat(1);Sbic(1);Sita(1);Zmay(2)	N	17		OTHER_COPY_NUMBER
305	Atha|AT5G44000.1;Bdis|Bradi3g55150.1;Osat|Os02g0814800.01;Sbic|Sb04g036980.1;Sita|Si017438m;Zmay|GRMZM2G102216_T01	Osat|Os02g0814800.01:1	Bdis(1)	N	6		SINGLE_COPY_CLUSTER
306	Atha|AT3G20930.1;Bdis|Bradi3g57030.1;Osat|Os02g0730800.01;Sbic|Sb04g028980.1;Sita|Si017445m;Zmay|GRMZM5G899787_T01	Osat|Os02g0730800.01:7	Bdis(1)	N	6		SINGLE_COPY_CLUSTER
307	Atha|AT1G21880.2;Atha|AT1G77630.1;Bdis|Bradi1g46200.1;Bdis|Bradi3g57760.1;Sbic|Sb04g034400.1;Sbic|Sb10g006860.1;Sita|Si006579m;Sita|Si019363m;Zmay|GRMZM2G048194_T01;Zmay|GRMZM2G154301_T01	Sbic|Sb04g034400.1:4	Bdis(1)	N	10		OTHER_COPY_NUMBER
308	Atha|AT5G10090.1;Atha|AT5G65160.1;Bdis|Bradi3g58900.1;Osat|Os02g0753500.01;Sbic|Sb04g027610.1;Sita|Si019559m;Zmay|GRMZM2G369701_T01;Zmay|GRMZM2G578314_T01	Osat|Os02g0753500.01:1	Bdis(1)	N	8		OTHER_COPY_NUMBER
309	Atha|AT1G26770.2;Atha|AT1G69530.3;Atha|AT2G03090.1;Atha|AT5G56320.1;Bdis|Bradi1g61190.1;Bdis|Bradi2g22290.1;Bdis|Bradi2g53580.1;Bdis|Bradi3g59460.1;Osat|Os01g0823100.01;Osat|Os02g0744200.01;Osat|Os03g0377100.01;Osat|Os05g0477600.01;Sbic|Sb03g038290.1;Sbic|Sb04g028090.1;Sbic|Sb09g023440.1;Sita|Si002127m;Sita|Si017985m;Sita|Si023065m;Zmay|GRMZM2G105844_T01;Zmay|GRMZM2G339122_T01	Osat|Os01g0823100.01:1	Bdis(1)	N	20		OTHER_COPY_NUMBER
310	Atha|AT2G17500.4;Atha|AT5G65980.1;Bdis|Bradi3g60730.1;Bdis|Bradi3g60740.1;Bdis|Bradi4g37450.1;Osat|Os09g0554300.01;Osat|Os09g0555100.00;Sbic|Sb02g032330.1;Sita|Si029957m;Zmay|GRMZM2G072632_T01	Osat|Os09g0554300.01:2	Bdis(2)	N	10	Zmay(1)	OTHER_COPY_NUMBER
311	Atha|AT2G21280.1;Bdis|Bradi3g60920.1;Osat|Os02g0834700.01;Sbic|Sb04g038640.1;Sita|Si019802m;Zmay|GRMZM2G077531_T01	Osat|Os02g0834700.01:7	Bdis(1)	N	6		SINGLE_COPY_CLUSTER
312	Atha|AT1G04240.1;Atha|AT3G23030.1;Atha|AT4G14560.1;Atha|AT5G43700.1;Bdis|Bradi4g02580.1;Osat|Os12g0601400.01;Sbic|Sb08g020590.1;Sita|Si025180m;Zmay|GRMZM2G167794_T01	Osat|Os12g0601400.01:1	Bdis(1)	N	9		OTHER_COPY_NUMBER
313	Atha|AT3G09470.1;Bdis|Bradi4g04030.1;Bdis|Bradi4g04310.1;Osat|Os12g0566900.01;Sbic|Sb08g018540.1;Sita|Si022098m;Sita|Si022102m;Zmay|GRMZM2G007146_T02	Osat|Os12g0566900.01:2	Bdis(1)	N	8		OTHER_COPY_NUMBER
314	Atha|AT2G35760.1;Atha|AT4G16442.1;Bdis|Bradi1g71470.1;Bdis|Bradi4g06400.1;Osat|Os03g0196400.01;Sbic|Sb01g044070.1;Sita|Si037520m;Zmay|GRMZM2G139852_T01	Osat|Os03g0196400.01:1	Bdis(1)	N	8		OTHER_COPY_NUMBER
315	Atha|AT2G36590.1;Atha|AT2G39890.1;Atha|AT3G55740.1;Bdis|Bradi1g59830.1;Bdis|Bradi4g09070.1;Osat|Os01g0908600.01;Osat|Os03g0644400.01;Osat|Os07g0100800.01;Sbic|Sb03g043280.1;Sita|Si005148m;Sita|Si020692m;Zmay|GRMZM2G078024_T01;Zmay|GRMZM5G894233_T02	Osat|Os01g0908600.01:2	Bdis(1)	N	13		OTHER_COPY_NUMBER
316	Atha|AT1G67070.1;Atha|AT3G02570.1;Bdis|Bradi2g01950.1;Bdis|Bradi4g14240.1;Osat|Os01g0127900.01;Sbic|Sb03g007380.1;Sbic|Sb05g023560.1;Sita|Si001484m;Sita|Si026349m;Zmay|GRMZM2G121066_T01;Zmay|GRMZM2G456471_T01	Osat|Os01g0127900.01:1	Bdis(1)	N	11	Sbic(1)	OTHER_COPY_NUMBER
317	Atha|AT1G26320.1;Atha|AT3G03080.1;Atha|AT3G59845.1;Atha|AT5G16960.1;Atha|AT5G16970.1;Atha|AT5G16980.2;Atha|AT5G16990.1;Atha|AT5G17000.1;Atha|AT5G37940.1;Atha|AT5G37980.1;Atha|AT5G38000.1;Bdis|Bradi4g20620.1;Bdis|Bradi4g39950.1;Bdis|Bradi4g39960.1;Bdis|Bradi4g39970.1;Bdis|Bradi4g39980.1;Bdis|Bradi4g39990.1;Osat|Os04g0497000.01;Osat|Os11g0255500.01;Osat|Os12g0225900.01;Osat|Os12g0226400.00;Osat|Os1…	Osat|Os04g0497000.01:2	Bdis(1);Sbic(1);Sita(1);Zmay(1)	N	36		OTHER_COPY_NUMBER
318	Atha|AT5G67550.1;Bdis|Bradi4g20710.1;Osat|Os11g0264500.00;Sbic|Sb05g009720.1;Sita|Si026462m	Osat|Os11g0264500.00:6	Bdis(1)	N	5		OTHER_COPY_NUMBER
319	Atha|AT1G04920.1;Atha|AT4G10120.1;Atha|AT5G11110.1;Atha|AT5G20280.1;Bdis|Bradi1g30520.1;Bdis|Bradi2g58860.1;Bdis|Bradi3g06220.1;Bdis|Bradi3g20120.1;Bdis|Bradi4g21750.1;Osat|Os02g0184400.01;Osat|Os08g0301500.01;Osat|Os11g0236100.01;Sbic|Sb03g043900.1;Sbic|Sb04g005720.1;Sbic|Sb05g007310.1;Sbic|Sb09g028570.1;Sbic|Sb10g025240.1;Sita|Si000130m;Sita|Si005783m;Sita|Si013170m;Sita|Si016229m;Sita|Si025907…	Osat|Os02g0184400.01:5	Bdis(1);Sbic(1);Sita(1);Zmay(1)	N	29	Osat(1)	OTHER_COPY_NUMBER
320	Atha|AT1G77120.1;Bdis|Bradi4g22610.1;Bdis|Bradi4g22620.1;Bdis|Bradi4g22630.1;Osat|Os11g0210300.01;Osat|Os11g0210500.01;Osat|Os11g0210600.01;Sbic|Sb01g008730.1;Sbic|Sb05g009350.1;Sbic|Sb05g009360.1;Sita|Si026503m;Sita|Si026504m;Zmay|GRMZM2G098346_T01;Zmay|GRMZM2G442658_T06	Osat|Os11g0210300.01:9	Bdis(1)	N	14		OTHER_COPY_NUMBER
321	Atha|AT1G19430.1;Atha|AT1G29470.1;Atha|AT2G34300.1;Atha|AT2G40280.1;Atha|AT3G51070.1;Atha|AT3G56080.1;Atha|AT5G64030.1;Bdis|Bradi1g07110.1;Bdis|Bradi1g35010.1;Bdis|Bradi2g22550.1;Bdis|Bradi2g53870.1;Bdis|Bradi2g57090.1;Bdis|Bradi4g23610.1;Bdis|Bradi4g41170.1;Bdis|Bradi5g27590.1;Osat|Os01g0828300.01;Osat|Os01g0883900.01;Osat|Os03g0775200.01;Osat|Os04g0692400.01;Osat|Os05g0472200.01;Osat|Os06g07128…	Osat|Os01g0828300.01:1	Bdis(2);Osat(1);Sbic(2);Sita(2);Zmay(2)	N	46	Sita(1);Zmay(1)	OTHER_COPY_NUMBER
322	Atha|AT2G21530.1;Bdis|Bradi4g26130.1;Osat|Os11g0127800.01;Osat|Os12g0124000.01;Sbic|Sb08g001890.1;Sita|Si011021m;Sita|Si026826m;Zmay|GRMZM2G177895_T01	Osat|Os11g0127800.01:3	Bdis(1)	N	8		OTHER_COPY_NUMBER
323	Atha|AT2G41120.1;Bdis|Bradi4g26240.1;Osat|Os11g0130200.01;Osat|Os12g0126900.00;Sbic|Sb05g001820.1;Sita|Si012446m;Sita|Si036954m;Zmay|GRMZM2G071166_T03	Osat|Os11g0130200.01:1	Bdis(1)	N	8		OTHER_COPY_NUMBER
324	Atha|AT1G23080.1;Atha|AT1G70940.1;Atha|AT1G73590.1;Atha|AT1G77110.1;Atha|AT2G01420.2;Atha|AT5G57090.1;Bdis|Bradi1g31530.1;Bdis|Bradi1g45020.1;Bdis|Bradi2g44990.1;Bdis|Bradi3g59520.1;Bdis|Bradi4g26300.1;Osat|Os01g0643300.01;Osat|Os02g0743400.01;Osat|Os05g0576900.01;Osat|Os06g0232300.01;Osat|Os06g0660200.01;Osat|Os11g0137000.01;Sbic|Sb03g029320.1;Sbic|Sb04g028170.1;Sbic|Sb05g002150.1;Sbic|Sb10g0044…	Osat|Os01g0643300.01:3	Bdis(1)	N	36		OTHER_COPY_NUMBER
325	Atha|AT1G69020.1;Atha|AT5G66960.1;Bdis|Bradi4g31950.1;Bdis|Bradi4g32990.1;Osat|Os09g0475700.01;Sbic|Sb02g026420.1;Sbic|Sb02g027475.1;Sita|Si032412m;Sita|Si033358m;Zmay|GRMZM2G065665_T01;Zmay|GRMZM2G089948_T01	Osat|Os09g0475700.01:1	Bdis(1);Sbic(1);Sita(1);Zmay(1)	N	11		OTHER_COPY_NUMBER
326	Atha|AT1G55850.1;Bdis|Bradi3g56440.1;Bdis|Bradi4g33080.1;Bdis|Bradi4g33090.1;Osat|Os02g0725300.01;Osat|Os09g0478100.01;Sbic|Sb02g027570.1;Sbic|Sb02g027610.1;Sbic|Sb04g029420.1;Sita|Si016995m;Sita|Si029057m;Sita|Si029066m;Zmay|GRMZM2G012044_T01;Zmay|GRMZM2G014558_T01	Osat|Os02g0725300.01:6	Bdis(2);Osat(1);Sbic(2);Sita(2);Zmay(1)	N	14		OTHER_COPY_NUMBER
327	Atha|AT3G18890.1;Bdis|Bradi4g33940.1;Osat|Os10g0100300.01;Sbic|Sb02g000230.1;Sita|Si020711m	Osat|Os10g0100300.01:2	Bdis(1)	N	5		OTHER_COPY_NUMBER
328	Atha|AT4G31330.1;Atha|AT5G10580.1;Atha|AT5G24790.1;Bdis|Bradi4g34060.1;Osat|Os08g0521000.01;Osat|Os09g0494600.01;Sbic|Sb02g028790.1;Sbic|Sb07g027210.1;Sita|Si014342m;Sita|Si030874m;Zmay|GRMZM2G038931_T02;Zmay|GRMZM2G067238_T01	Osat|Os08g0521000.01:1	Bdis(1)	N	12		OTHER_COPY_NUMBER
329	Atha|AT1G05210.1;Atha|AT1G05220.1;Atha|AT2G32380.1;Bdis|Bradi4g35030.1;Osat|Os07g0458700.01;Sbic|Sb02g009670.1;Sita|Si031315m;Zmay|GRMZM2G151651_T01	Osat|Os07g0458700.01:1	Bdis(1)	N	8		OTHER_COPY_NUMBER
330	Atha|AT1G21590.1;Atha|AT1G77280.1;Atha|AT5G63940.1;Bdis|Bradi4g23410.1;Bdis|Bradi4g41080.1;Osat|Os11g0194900.01;Sbic|Sb05g005850.1;Sbic|Sb08g004940.1;Sita|Si012770m;Sita|Si026065m;Zmay|GRMZM2G032337_T01;Zmay|GRMZM2G418432_T01	Osat|Os11g0194900.01:6	Bdis(1)	N	12		OTHER_COPY_NUMBER
331	Atha|AT1G21590.1;Atha|AT1G77280.1;Atha|AT5G63940.1;Bdis|Bradi4g23410.1;Bdis|Bradi4g41080.1;Osat|Os11g0194900.01;Sbic|Sb05g005850.1;Sbic|Sb08g004940.1;Sita|Si012770m;Sita|Si026065m;Zmay|GRMZM2G032337_T01;Zmay|GRMZM2G418432_T01	Osat|Os11g0194900.01:7	Bdis(1)	N	12		OTHER_COPY_NUMBER
332	Atha|AT1G19490.1;Bdis|Bradi4g42120.1;Osat|Os11g0154900.01;Sbic|Sb05g003420.1;Sita|Si026452m;Zmay|GRMZM2G011119_T01	Osat|Os11g0154900.01:1	Bdis(1)	N	6		SINGLE_COPY_CLUSTER
333	Atha|AT1G69490.1;Bdis|Bradi4g44000.1;Osat|Os12g0123700.00;Sbic|Sb05g001580.1;Sbic|Sb08g001940.1;Sita|Si010410m;Sita|Si026530m;Zmay|GRMZM2G042494_T01;Zmay|GRMZM2G127379_T01	Osat|Os12g0123700.00:1	Bdis(1)	N	9		OTHER_COPY_NUMBER
334	Atha|AT5G01720.1;Bdis|Bradi4g44760.1;Osat|Os12g0108500.01;Sbic|Sb05g000740.1;Sbic|Sb08g000800.1;Sita|Si009578m;Sita|Si026227m;Zmay|GRMZM2G452717_T01;Zmay|GRMZM2G467147_T01	Osat|Os12g0108500.01:4	Bdis(1)	N	9	Zmay(1)	OTHER_COPY_NUMBER
335	Atha|AT2G30130.1;Bdis|Bradi4g44850.1;Osat|Os05g0346800.00;Sbic|Sb09g016240.1;Sita|Si024229m;Zmay|GRMZM2G044150_T01	Osat|Os05g0346800.00:1	Bdis(1)	N	6		SINGLE_COPY_CLUSTER
336	Atha|AT4G34880.1;Bdis|Bradi3g20890.1;Bdis|Bradi5g00860.1;Osat|Os04g0182900.00;Osat|Os04g0183500.01;Osat|Os04g0184100.01;Osat|Os10g0155400.00;Sbic|Sb01g025910.1;Sbic|Sb02g033210.1;Sbic|Sb02g033220.1;Sbic|Sb06g002860.1;Sbic|Sb06g002870.1;Sita|Si029552m;Sita|Si029578m;Sita|Si029584m;Sita|Si035285m;Zmay|GRMZM2G050937_T01;Zmay|GRMZM2G111309_T01	Osat|Os04g0182900.00:4	Bdis(1)	N	18		OTHER_COPY_NUMBER
337	Atha|AT2G46850.1;Bdis|Bradi5g00940.1;Osat|Os10g0351500.01;Sbic|Sb06g026360.1;Sita|Si012314m;Zmay|GRMZM2G322582_T01	Osat|Os10g0351500.01:2	Bdis(1)	N	6		SINGLE_COPY_CLUSTER
338	Atha|AT1G12550.1;Bdis|Bradi5g02090.1;Bdis|Bradi5g02110.1;Osat|Os04g0107500.01;Sbic|Sb06g000650.1;Sita|Si009857m;Zmay|GRMZM2G040090_T01	Osat|Os04g0107500.01:1	Bdis(1)	N	7		OTHER_COPY_NUMBER
339	Atha|AT1G20190.1;Bdis|Bradi5g04120.1;Osat|Os04g0228400.01;Sbic|Sb06g003250.1;Sita|Si010869m;Zmay|GRMZM2G074585_T02	Sbic|Sb06g003250.1:2	Bdis(1);Osat(1)	N	6		SINGLE_COPY_CLUSTER
340	Atha|AT3G25230.2;Atha|AT5G48570.1;Bdis|Bradi3g40890.1;Bdis|Bradi3g43640.1;Bdis|Bradi5g06390.1;Osat|Os02g0491400.01;Osat|Os04g0352400.01;Osat|Os08g0525600.01;Sbic|Sb04g019590.1;Sbic|Sb07g026560.1;Sbic|Sb10g012970.1;Sita|Si009661m;Sita|Si013504m;Sita|Si016551m;Zmay|GRMZM2G096585_T06;Zmay|GRMZM2G154685_T01;Zmay|GRMZM2G336858_T01	Osat|Os02g0491400.01:2	Bdis(1)	N	17	Zmay(1)	OTHER_COPY_NUMBER
341	Atha|AT5G47900.1;Bdis|Bradi3g44630.1;Bdis|Bradi5g08910.1;Osat|Os02g0526000.01;Osat|Os04g0404900.01;Osat|Os11g0543500.01;Sbic|Sb04g021400.1;Sbic|Sb05g020800.1;Sbic|Sb06g015200.1;Sita|Si010363m;Sita|Si017532m;Sita|Si026374m;Zmay|GRMZM2G023946_T02;Zmay|GRMZM2G062848_T02;Zmay|GRMZM2G103847_T01	Osat|Os02g0526000.01:10	Bdis(1);Osat(1);Sbic(1);Sita(1);Zmay(2)	N	15		OTHER_COPY_NUMBER
342	Atha|AT5G63860.1;Bdis|Bradi3g45740.1;Bdis|Bradi5g10580.1;Osat|Os02g0554100.01;Osat|Os04g0435700.01;Sbic|Sb06g017130.1;Sita|Si010123m;Zmay|GRMZM2G003565_T03	Osat|Os02g0554100.01:2	Bdis(1);Osat(1);Sbic(1);Sita(1);Zmay(1)	N	8		OTHER_COPY_NUMBER
343	Atha|AT5G23520.1;Bdis|Bradi5g11370.1;Osat|Os04g0442100.01;Sbic|Sb06g017530.1;Sita|Si010310m;Zmay|GRMZM2G158069_T01	Sbic|Sb06g017530.1:3	Bdis(1);Osat(1)	N	6		SINGLE_COPY_CLUSTER
344	Atha|AT3G25980.1;Bdis|Bradi5g13910.1;Osat|Os04g0486500.01;Sbic|Sb06g020680.1;Sita|Si013091m;Zmay|GRMZM2G047143_T01	Osat|Os04g0486500.01:4	Bdis(1)	N	6		SINGLE_COPY_CLUSTER
345	Atha|AT3G25980.1;Bdis|Bradi5g13910.1;Osat|Os04g0486500.01;Sbic|Sb06g020680.1;Sita|Si013091m;Zmay|GRMZM2G047143_T01	Osat|Os04g0486500.01:5	Bdis(1)	N	6		SINGLE_COPY_CLUSTER
346	Atha|AT5G03860.1;Bdis|Bradi5g13940.1;Osat|Os04g0486950.01;Sbic|Sb06g020720.1;Sita|Si009755m;Zmay|GRMZM2G102183_T03	Osat|Os04g0486950.01:2	Bdis(1)	N	6		SINGLE_COPY_CLUSTER
347	Atha|AT1G65610.1;Atha|AT4G24260.1;Atha|AT5G49720.1;Bdis|Bradi1g09460.1;Bdis|Bradi1g63560.1;Bdis|Bradi5g14580.1;Osat|Os03g0329500.01;Osat|Os03g0736300.01;Osat|Os04g0497200.01;Sbic|Sb01g008860.1;Sbic|Sb01g036480.1;Sbic|Sb06g021440.1;Sita|Si009616m;Sita|Si012680m;Sita|Si034713m;Sita|Si035386m;Zmay|AC199765.4_FGT008;Zmay|GRMZM2G003379_T01;Zmay|GRMZM2G066162_T01;Zmay|GRMZM2G099101_T01;Zmay|GRMZM2G1107…	Osat|Os03g0329500.01:4	Bdis(1);Osat(1);Sbic(1);Sita(2);Zmay(3)	N	23		OTHER_COPY_NUMBER
348	Atha|AT4G32720.1;Bdis|Bradi5g14590.1;Osat|Os02g0610400.01;Osat|Os04g0497600.01;Sbic|Sb04g025650.1;Sbic|Sb06g021470.1;Sita|Si010109m;Sita|Si017164m;Zmay|GRMZM2G014750_T01;Zmay|GRMZM2G096705_T01	Osat|Os02g0610400.01:1	Bdis(1)	N	10		OTHER_COPY_NUMBER
349	Atha|AT1G17940.1;Atha|AT1G73390.1;Bdis|Bradi3g49730.1;Bdis|Bradi3g60320.1;Bdis|Bradi5g16320.1;Osat|Os02g0828100.01;Osat|Os04g0527400.01;Sbic|Sb04g027080.1;Sbic|Sb04g038090.1;Sbic|Sb06g023190.1;Sita|Si010214m;Sita|Si017211m;Sita|Si017319m;Zmay|GRMZM2G131969_T07	Osat|Os02g0828100.01:7	Bdis(1);Osat(1);Sbic(1);Sita(1);Zmay(1)	N	14		OTHER_COPY_NUMBER
350	Atha|AT4G36250.1;Bdis|Bradi3g50180.1;Bdis|Bradi3g50200.1;Bdis|Bradi5g17110.1;Osat|Os02g0646500.01;Osat|Os02g0647900.01;Osat|Os04g0540600.01;Sbic|Sb04g033420.1;Sbic|Sb06g023975.1;Sita|Si009984m;Sita|Si017050m;Zmay|GRMZM2G155502_T03;Zmay|GRMZM2G169458_T01	Osat|Os02g0646500.01:5	Bdis(1);Osat(1);Sbic(1);Sita(1);Zmay(1)	N	13		OTHER_COPY_NUMBER
351	Atha|AT4G22670.1;Bdis|Bradi5g23620.1;Osat|Os02g0100300.01;Sbic|Sb04g000240.1;Sita|Si020621m;Zmay|GRMZM2G134806_T01	Sbic|Sb04g000240.1:1	Bdis(1);Osat(1)	N	6		SINGLE_COPY_CLUSTER
352	Atha|AT5G50100.1;Bdis|Bradi5g25510.1;Osat|Os04g0668800.01;Sbic|Sb06g032170.1;Sita|Si023245m;Zmay|GRMZM2G179518_T02	Osat|Os04g0668800.01:6	Bdis(1)	N	6		SINGLE_COPY_CLUSTER
353	Atha|AT3G20290.1;Atha|AT4G05520.1;Bdis|Bradi1g33310.1;Bdis|Bradi3g04420.1;Bdis|Bradi5g25580.1;Osat|Os02g0158100.01;Osat|Os04g0669300.01;Osat|Os06g0687800.01;Sbic|Sb04g004020.1;Sbic|Sb06g032210.1;Sbic|Sb10g027960.1;Sita|Si006196m;Sita|Si016830m;Sita|Si024128m;Zmay|GRMZM2G052740_T01;Zmay|GRMZM2G065012_T02;Zmay|GRMZM2G113613_T01	Osat|Os02g0158100.01:15	Bdis(1);Osat(1)	N	17		OTHER_COPY_NUMBER
354	Atha|AT1G03630.1;Atha|AT4G27440.1;Atha|AT5G54190.1;Bdis|Bradi3g57380.1;Bdis|Bradi5g26230.1;Osat|Os04g0678700.01;Osat|Os10g0496900.01;Sbic|Sb01g018230.1;Sbic|Sb06g033030.1;Sita|Si022300m;Sita|Si039840m;Zmay|GRMZM2G036455_T01;Zmay|GRMZM2G073351_T02;Zmay|GRMZM2G084958_T01	Osat|Os10g0496900.01:1	Bdis(1);Osat(1);Sbic(1);Sita(1);Zmay(1)	N	14		OTHER_COPY_NUMBER
355	Atha|AT1G08980.1;Bdis|Bradi5g27490.1;Osat|Os04g0117900.01;Osat|Os04g0118100.01;Sbic|Sb02g039510.1;Sita|Si001473m;Sita|Si001533m;Zmay|GRMZM2G169087_T01	Osat|Os04g0117900.01:7	Bdis(1)	N	8		OTHER_COPY_NUMBER
356	Atha|AT1G08980.1;Bdis|Bradi5g27490.1;Osat|Os04g0117900.01;Osat|Os04g0118100.01;Sbic|Sb02g039510.1;Sita|Si001473m;Sita|Si001533m;Zmay|GRMZM2G169087_T01	Osat|Os04g0117900.01:2	Bdis(1)	N	8		OTHER_COPY_NUMBER
357	Atha|AT1G68740.1;Atha|AT3G23430.1;Bdis|Bradi1g42350.1;Bdis|Bradi3g54920.1;Osat|Os01g0110100.01;Osat|Os02g0809800.01;Osat|Os06g0493600.01;Sbic|Sb03g008460.1;Sbic|Sb04g036730.1;Sbic|Sb10g014220.1;Sita|Si000294m;Sita|Si005850m;Sita|Si016343m;Zmay|GRMZM2G064657_T01;Zmay|GRMZM2G466545_T01	Osat|Os02g0809800.01:5	Osat(1);Sbic(1);Sita(1)	N	15		OTHER_COPY_NUMBER
358	Atha|AT2G44920.2;Bdis|Bradi2g02930.1;Osat|Os01g0144100.01;Sbic|Sb03g006310.1;Sita|Si002977m;Zmay|GRMZM2G010929_T02	Sbic|Sb03g006310.1:1	Osat(1)	N	6		SINGLE_COPY_CLUSTER
359	Atha|AT2G40200.1;Bdis|Bradi2g03830.1;Osat|Os01g0159800.01;Sbic|Sb03g005250.1;Sita|Si002655m;Zmay|GRMZM2G088443_T01	Sbic|Sb03g005250.1:1	Osat(1)	N	6		SINGLE_COPY_CLUSTER
360	Atha|AT5G49320.1;Bdis|Bradi2g08970.1;Osat|Os01g0253400.01;Sbic|Sb03g009710.1;Sita|Si002430m;Zmay|GRMZM2G091232_T01	Sbic|Sb03g009710.1:1	Osat(1)	N	6		SINGLE_COPY_CLUSTER
361	Atha|AT1G50490.1;Atha|AT3G20060.1;Bdis|Bradi2g10220.1;Osat|Os01g0273100.01;Sbic|Sb07g025410.1;Sita|Si003062m;Zmay|GRMZM2G002830_T01	Sbic|Sb07g025410.1:1	Osat(1)	N	7		OTHER_COPY_NUMBER
362	Atha|AT1G09380.1;Bdis|Bradi2g11420.1;Osat|Os01g0297700.01;Sbic|Sb03g012300.1;Sita|Si001778m;Zmay|GRMZM2G065230_T01	Sbic|Sb03g012300.1:4	Osat(1)	N	6		SINGLE_COPY_CLUSTER
363	Atha|AT2G45340.1;Atha|AT4G22730.1;Atha|AT5G51560.1;Bdis|Bradi1g51630.1;Bdis|Bradi2g41700.1;Bdis|Bradi3g13830.1;Osat|Os01g0577600.01;Osat|Os06g0134700.01;Osat|Os08g0117700.01;Sbic|Sb03g025880.1;Sbic|Sb07g001690.1;Sbic|Sb10g002300.1;Sita|Si000520m;Sita|Si005999m;Sita|Si013353m;Zmay|GRMZM2G045981_T01;Zmay|GRMZM2G097313_T01;Zmay|GRMZM2G100911_T01;Zmay|GRMZM2G125081_T01;Zmay|GRMZM2G165428_T02	Osat|Os06g0134700.01:3	Osat(1)	N	20		OTHER_COPY_NUMBER
364	Atha|AT3G28007.1;Atha|AT5G62850.1;Bdis|Bradi2g42990.1;Osat|Os01g0605700.01;Osat|Os01g0606000.00;Sbic|Sb03g027260.1;Zmay|GRMZM2G157675_T01;Zmay|GRMZM2G416965_T01	Sbic|Sb03g027260.1:5	Osat(2)	N	8		OTHER_COPY_NUMBER
365	Atha|AT1G51760.1;Atha|AT1G51780.1;Atha|AT5G56650.1;Atha|AT5G56660.1;Bdis|Bradi2g41300.1;Bdis|Bradi2g47790.1;Osat|Os01g0560000.01;Osat|Os01g0706900.01;Sbic|Sb03g025480.1;Sbic|Sb03g032500.1;Sita|Si001375m;Sita|Si001442m;Sita|Si001453m;Zmay|GRMZM2G090779_T01;Zmay|GRMZM2G091540_T01;Zmay|GRMZM5G833406_T02	Osat|Os01g0560000.01:3	Osat(1);Sbic(1);Sita(1);Zmay(2)	N	16		OTHER_COPY_NUMBER
366	Atha|AT5G17790.1;Bdis|Bradi2g53210.1;Osat|Os01g0815700.01;Sbic|Sb03g037900.1;Sita|Si000207m;Zmay|GRMZM2G069106_T01;Zmay|GRMZM2G312244_T01	Sbic|Sb03g037900.1:1	Osat(1)	N	7		OTHER_COPY_NUMBER
367	Atha|AT1G08230.2;Bdis|Bradi2g55430.1;Osat|Os01g0857400.01;Sbic|Sb03g040380.1;Sita|Si001363m;Zmay|GRMZM2G154958_T01	Sbic|Sb03g040380.1:5	Osat(1)	N	6		SINGLE_COPY_CLUSTER
368	Atha|AT1G44575.1;Bdis|Bradi2g56260.1;Osat|Os01g0869800.01;Sbic|Sb03g041100.1;Sita|Si002574m;Zmay|GRMZM2G077333_T01	Sbic|Sb03g041100.1:3	Osat(1)	N	6		SINGLE_COPY_CLUSTER
369	Atha|AT1G12730.1;Atha|AT1G63110.1;Bdis|Bradi1g22170.1;Osat|Os01g0870201.00;Osat|Os02g0688900.01;Sbic|Sb04g031420.1;Sita|Si006423m;Sita|Si017180m;Zmay|GRMZM5G891295_T01	Osat|Os02g0688900.01:4	Osat(1)	N	9		OTHER_COPY_NUMBER
370	Atha|AT3G48530.1;Bdis|Bradi2g59070.1;Bdis|Bradi5g07750.1;Osat|Os01g0921500.01;Osat|Os04g0382300.01;Sbic|Sb03g044120.1;Sbic|Sb06g011820.1;Sita|Si004143m;Sita|Si010178m;Zmay|GRMZM2G003493_T01;Zmay|GRMZM2G173536_T01	Osat|Os04g0382300.01:4	Osat(1)	N	11		OTHER_COPY_NUMBER
371	Atha|AT2G28840.1;Bdis|Bradi2g37100.1;Bdis|Bradi2g62400.1;Osat|Os01g0974400.01;Osat|Os03g0275300.01;Osat|Os05g0112000.01;Sbic|Sb01g039610.1;Sbic|Sb03g047430.1;Sbic|Sb09g001370.1;Sita|Si021653m;Sita|Si035733m;Zmay|GRMZM2G016668_T01;Zmay|GRMZM2G069162_T04;Zmay|GRMZM2G103270_T01;Zmay|GRMZM2G113002_T01;Zmay|GRMZM2G141922_T01	Osat|Os03g0275300.01:3	Osat(1)	N	16		OTHER_COPY_NUMBER
372	Atha|AT3G09405.1;Atha|AT3G09410.1;Bdis|Bradi2g38780.1;Bdis|Bradi2g62410.1;Osat|Os01g0974500.01;Sbic|Sb03g047440.1;Sbic|Sb09g001350.1;Sita|Si001581m;Sita|Si022068m;Zmay|GRMZM2G141873_T02	Sbic|Sb09g001350.1:2	Osat(1);Sbic(1);Sita(1)	N	10		OTHER_COPY_NUMBER
373	Atha|AT1G20020.1;Atha|AT5G66190.1;Bdis|Bradi1g52020.1;Bdis|Bradi3g00660.1;Osat|Os02g0103800.01;Osat|Os06g0107700.01;Sbic|Sb03g046340.1;Sbic|Sb10g000720.1;Sita|Si017591m;Sita|Si017629m;Zmay|GRMZM2G059083_T01;Zmay|GRMZM2G059191_T01;Zmay|GRMZM2G168143_T01	Osat|Os06g0107700.01:4	Osat(1)	N	13		OTHER_COPY_NUMBER
374	Atha|AT1G20020.1;Atha|AT5G66190.1;Bdis|Bradi1g52020.1;Bdis|Bradi3g00660.1;Osat|Os02g0103800.01;Osat|Os06g0107700.01;Sbic|Sb03g046340.1;Sbic|Sb10g000720.1;Sita|Si017591m;Sita|Si017629m;Zmay|GRMZM2G059083_T01;Zmay|GRMZM2G059191_T01;Zmay|GRMZM2G168143_T01	Osat|Os06g0107700.01:5	Osat(1)	N	13		OTHER_COPY_NUMBER
375	Atha|AT1G15270.1;Atha|AT3G16040.1;Bdis|Bradi1g33240.1;Osat|Os02g0159300.00;Sbic|Sb10g027860.1;Sita|Si008076m;Zmay|GRMZM2G139675_T01;Zmay|GRMZM2G177828_T01	Sbic|Sb10g027860.1:3	Osat(1)	N	8		OTHER_COPY_NUMBER
376	Atha|AT4G11080.1;Atha|AT4G23800.1;Bdis|Bradi3g09690.1;Osat|Os02g0258200.01;Sbic|Sb04g009610.1;Sita|Si017040m;Zmay|GRMZM2G060253_T01	Sbic|Sb04g009610.1:3	Osat(1)	N	7		OTHER_COPY_NUMBER
377	Atha|AT4G11080.1;Atha|AT4G23800.1;Bdis|Bradi3g09690.1;Osat|Os02g0258200.01;Sbic|Sb04g009610.1;Sita|Si017040m;Zmay|GRMZM2G060253_T01	Sbic|Sb04g009610.1:5	Osat(1)	N	7		OTHER_COPY_NUMBER
378	Atha|AT4G11080.1;Atha|AT4G23800.1;Bdis|Bradi3g09690.1;Osat|Os02g0258200.01;Sbic|Sb04g009610.1;Sita|Si017040m;Zmay|GRMZM2G060253_T01	Sbic|Sb04g009610.1:6	Osat(1)	N	7		OTHER_COPY_NUMBER
379	Atha|AT2G20610.1;Atha|AT2G24850.1;Atha|AT4G28410.1;Atha|AT4G28420.2;Atha|AT5G36160.1;Atha|AT5G53970.1;Bdis|Bradi1g41740.1;Bdis|Bradi3g11430.1;Bdis|Bradi4g16430.1;Bdis|Bradi4g16440.1;Osat|Os02g0302200.01;Osat|Os02g0302700.01;Osat|Os02g0306401.00;Osat|Os06g0345200.02;Sbic|Sb02g003520.1;Sbic|Sb02g003530.1;Sbic|Sb03g026220.1;Sbic|Sb05g021590.1;Sbic|Sb05g021600.1;Sbic|Sb05g021610.1;Sbic|Sb08g000600.1;…	Osat|Os02g0302700.01:5	Osat(1)	N	32		OTHER_COPY_NUMBER
380	Atha|AT5G07350.2;Atha|AT5G61780.1;Bdis|Bradi1g12050.1;Bdis|Bradi3g28930.1;Osat|Os02g0523500.01;Osat|Os04g0402200.00;Sbic|Sb04g021280.1;Sbic|Sb06g015025.1;Sita|Si011666m;Sita|Si016199m;Zmay|AC207890.3_FGT002;Zmay|GRMZM2G136296_T01	Osat|Os04g0402200.00:2	Osat(1)	N	12		OTHER_COPY_NUMBER
381	Atha|AT1G21750.1;Atha|AT1G77510.1;Bdis|Bradi4g23180.1;Bdis|Bradi5g10610.1;Osat|Os02g0554900.01;Osat|Os11g0199200.01;Sbic|Sb05g006150.1;Sbic|Sb06g017160.1;Sita|Si009975m;Sita|Si019729m;Sita|Si026242m;Zmay|GRMZM2G091481_T01;Zmay|GRMZM2G163421_T01;Zmay|GRMZM2G307262_T01	Osat|Os11g0199200.01:2	Osat(1)	N	14		OTHER_COPY_NUMBER
382	Atha|AT5G07020.1;Bdis|Bradi3g45840.1;Osat|Os02g0556800.01;Sbic|Sb04g022740.1;Sita|Si018274m;Zmay|GRMZM2G039841_T01;Zmay|GRMZM2G147279_T01	Sbic|Sb04g022740.1:1	Osat(1)	N	7		OTHER_COPY_NUMBER
383	Atha|AT4G24820.1;Bdis|Bradi3g47880.1;Bdis|Bradi5g13800.1;Osat|Os02g0600100.01;Osat|Os04g0485000.01;Sbic|Sb04g025090.1;Sbic|Sb06g020620.1;Sita|Si009686m;Sita|Si017471m;Zmay|GRMZM2G029583_T02;Zmay|GRMZM2G093557_T01	Osat|Os04g0485000.01:1	Osat(1)	N	11		OTHER_COPY_NUMBER
384	Atha|AT5G58070.1;Bdis|Bradi3g48590.1;Osat|Os02g0612900.01;Sbic|Sb04g025860.1;Sita|Si018418m;Zmay|GRMZM2G072034_T01	Sbic|Sb04g025860.1:1	Osat(1)	N	6		SINGLE_COPY_CLUSTER
385	Atha|AT4G36530.2;Bdis|Bradi3g52760.1;Osat|Os02g0705100.01;Sbic|Sb04g030560.1;Sita|Si017024m;Zmay|GRMZM2G076631_T01	Sbic|Sb04g030560.1:4	Osat(1)	N	6		SINGLE_COPY_CLUSTER
386	Atha|AT2G24820.1;Bdis|Bradi3g53860.1;Osat|Os02g0792800.01;Sbic|Sb04g035660.1;Sita|Si016816m;Zmay|GRMZM2G018484_T01	Sbic|Sb04g035660.1:1	Osat(1)	N	6		SINGLE_COPY_CLUSTER
387	Atha|AT3G16980.1;Atha|AT4G16265.1;Bdis|Bradi1g78510.1;Bdis|Bradi4g04820.1;Osat|Os03g0102200.01;Osat|Os12g0560400.01;Sbic|Sb06g001670.1;Sbic|Sb08g018130.1;Sbic|Sb09g022760.1;Sita|Si011385m;Sita|Si023680m;Zmay|GRMZM2G023028_T01	Osat|Os12g0560400.01:2	Osat(1)	N	12		OTHER_COPY_NUMBER
388	Atha|AT5G09860.1;Bdis|Bradi1g77890.1;Osat|Os03g0110400.01;Sbic|Sb01g049910.1;Sita|Si034643m;Zmay|GRMZM2G006673_T02	Sbic|Sb01g049910.1:12	Osat(1)	N	6		SINGLE_COPY_CLUSTER
389	Atha|AT3G57630.1;Bdis|Bradi1g73000.1;Osat|Os03g0174300.01;Sbic|Sb01g045550.1;Sita|Si034324m;Zmay|GRMZM2G074514_T01	Sbic|Sb01g045550.1:2	Osat(1)	N	6		SINGLE_COPY_CLUSTER
390	Atha|AT4G27670.1;Bdis|Bradi1g68440.1;Osat|Os03g0245800.01;Sbic|Sb01g041180.1;Sita|Si037240m;Zmay|GRMZM2G149647_T01	Sbic|Sb01g041180.1:1	Osat(1)	N	6		SINGLE_COPY_CLUSTER
391	Atha|AT3G52260.3;Bdis|Bradi1g65680.1;Osat|Os03g0288500.01;Sbic|Sb01g038600.1;Sita|Si036021m;Zmay|GRMZM2G158261_T01	Sbic|Sb01g038600.1:6	Osat(1)	N	6		SINGLE_COPY_CLUSTER
392	Atha|AT2G38400.2;Atha|AT3G08860.1;Atha|AT4G39660.1;Bdis|Bradi1g63030.1;Bdis|Bradi1g73120.1;Bdis|Bradi2g22410.1;Bdis|Bradi2g49260.1;Osat|Os03g0171900.01;Osat|Os03g0338000.01;Osat|Os05g0475400.01;Sbic|Sb01g035960.1;Sbic|Sb01g045680.1;Sbic|Sb09g023310.1;Sita|Si021883m;Sita|Si035263m;Sita|Si035539m;Zmay|GRMZM2G030571_T03;Zmay|GRMZM2G107739_T01;Zmay|GRMZM2G124353_T01;Zmay|GRMZM2G127350_T01	Osat|Os03g0171900.01:4	Osat(1)	N	20		OTHER_COPY_NUMBER
393	Atha|AT3G62730.1;Bdis|Bradi1g62680.1;Osat|Os03g0345300.01;Sbic|Sb01g035570.1;Sita|Si036424m;Sita|Si036513m;Zmay|GRMZM2G075290_T01	Sbic|Sb01g035570.1:2	Osat(1)	N	7		OTHER_COPY_NUMBER
394	Atha|AT3G53100.1;Atha|AT5G03810.1;Atha|AT5G03820.1;Atha|AT5G22810.1;Bdis|Bradi1g12350.1;Osat|Os03g0683800.01;Sbic|Sb01g011850.1;Sita|Si036350m	Sbic|Sb01g011850.1:1	Osat(1)	N	8		OTHER_COPY_NUMBER
395	Atha|AT1G17870.1;Bdis|Bradi1g09950.1;Osat|Os03g0729000.01;Sbic|Sb01g009370.1;Sita|Si034820m;Zmay|GRMZM2G049349_T01	Sbic|Sb01g009370.1:3	Osat(1)	N	6		SINGLE_COPY_CLUSTER
396	Atha|AT2G28950.1;Atha|AT2G37640.1;Atha|AT2G39700.1;Atha|AT3G55500.1;Atha|AT5G02260.1;Bdis|Bradi1g03640.1;Osat|Os03g0822000.01;Sbic|Sb01g003120.1;Sita|Si037085m;Zmay|GRMZM2G445169_T01	Sbic|Sb01g003120.1:1	Osat(1)	N	10		OTHER_COPY_NUMBER
397	Atha|AT2G28070.1;Bdis|Bradi1g00760.1;Osat|Os03g0859500.01;Sbic|Sb01g000400.1;Sita|Si034444m;Zmay|GRMZM2G135199_T01	Sbic|Sb01g000400.1:1	Osat(1)	N	6		SINGLE_COPY_CLUSTER
398	Atha|AT5G54650.1;Bdis|Bradi1g25380.1;Bdis|Bradi5g02480.1;Osat|Os04g0100300.00;Osat|Os07g0545500.01;Sbic|Sb02g035660.1;Sbic|Sb06g000250.1;Sita|Si011897m;Sita|Si032289m;Zmay|GRMZM2G157812_T01;Zmay|GRMZM2G444762_T01;Zmay|GRMZM5G864498_T01	Osat|Os07g0545500.01:5	Osat(1)	N	12		OTHER_COPY_NUMBER
399	Atha|AT2G46890.1;Bdis|Bradi5g02270.1;Osat|Os04g0105300.01;Sbic|Sb06g000480.1;Sita|Si010612m;Zmay|GRMZM2G171716_T01	Sbic|Sb06g000480.1:2	Osat(1)	N	6		SINGLE_COPY_CLUSTER
400	Atha|AT1G08980.1;Bdis|Bradi5g27490.1;Osat|Os04g0117900.01;Osat|Os04g0118100.01;Sbic|Sb02g039510.1;Sita|Si001473m;Sita|Si001533m;Zmay|GRMZM2G169087_T01	Sbic|Sb02g039510.1:3	Osat(2)	N	8		OTHER_COPY_NUMBER
401	Atha|AT5G07350.2;Atha|AT5G61780.1;Bdis|Bradi1g12050.1;Bdis|Bradi3g28930.1;Osat|Os02g0523500.01;Osat|Os04g0402200.00;Sbic|Sb04g021280.1;Sbic|Sb06g015025.1;Sita|Si011666m;Sita|Si016199m;Zmay|AC207890.3_FGT002;Zmay|GRMZM2G136296_T01	Osat|Os02g0523500.01:2	Osat(1)	N	12		OTHER_COPY_NUMBER
402	Atha|AT3G25980.1;Bdis|Bradi5g13910.1;Osat|Os04g0486500.01;Sbic|Sb06g020680.1;Sita|Si013091m;Zmay|GRMZM2G047143_T01	Sbic|Sb06g020680.1:4	Osat(1)	N	6		SINGLE_COPY_CLUSTER
403	Atha|AT5G10810.1;Bdis|Bradi3g48520.1;Osat|Os04g0499200.01;Sbic|Sb04g025750.1;Sbic|Sb06g021590.1;Sita|Si011420m;Sita|Si020136m;Zmay|GRMZM2G457697_T01	Sbic|Sb04g025750.1:2	Osat(1)	N	8		OTHER_COPY_NUMBER
404	Atha|AT4G24480.1;Atha|AT5G03730.1;Bdis|Bradi3g44710.1;Bdis|Bradi4g38400.1;Bdis|Bradi5g21330.1;Osat|Os02g0527600.01;Osat|Os04g0610900.01;Osat|Os09g0566550.01;Sbic|Sb02g011690.1;Sbic|Sb04g021500.1;Sbic|Sb06g028150.1;Sita|Si009672m;Sita|Si016333m;Sita|Si029013m;Zmay|GRMZM2G059671_T05;Zmay|GRMZM2G098187_T04	Osat|Os02g0527600.01:3	Osat(1)	N	16		OTHER_COPY_NUMBER
405	Atha|AT2G18890.1;Bdis|Bradi5g24450.1;Osat|Os04g0654600.01;Sbic|Sb06g031130.1;Sita|Si022314m;Zmay|GRMZM2G086577_T02	Sbic|Sb06g031130.1:2	Osat(1)	N	6		SINGLE_COPY_CLUSTER
406	Atha|AT1G49180.1;Bdis|Bradi5g26910.1;Osat|Os04g0686600.01;Sita|Si022905m	Bdis|Bradi5g26910.1:2	Osat(1)	N	4		OTHER_COPY_NUMBER
407	Atha|AT1G45688.1;Atha|AT5G42860.1;Bdis|Bradi5g27260.1;Osat|Os04g0689500.01;Sita|Si022636m;Zmay|GRMZM2G029475_T01;Zmay|GRMZM2G331027_T01	Zmay|GRMZM2G029475_T01:1	Osat(1)	N	7		OTHER_COPY_NUMBER
408	Atha|AT1G19630.1;Bdis|Bradi1g09920.1;Osat|Os05g0101600.01;Sbic|Sb09g000270.1;Sita|Si024524m;Zmay|GRMZM2G363429_T01	Sbic|Sb09g000270.1:1	Osat(1)	N	6		SINGLE_COPY_CLUSTER
409	Atha|AT5G64700.1;Osat|Os05g0106200.01;Sbic|Sb09g000800.1;Sita|Si022284m;Sita|Si027395m;Zmay|GRMZM2G070500_T01	Sbic|Sb09g000800.1:4	Osat(1)	N	6		OTHER_COPY_NUMBER
410	Atha|AT1G54870.1;Atha|AT3G05260.1;Bdis|Bradi2g36690.1;Osat|Os05g0140800.01;Sbic|Sb09g003150.1;Sita|Si022469m;Zmay|GRMZM2G339994_T01	Sbic|Sb09g003150.1:1	Osat(1)	N	7		OTHER_COPY_NUMBER
411	Atha|AT3G17470.1;Bdis|Bradi2g34740.1;Osat|Os05g0161200.01;Osat|Os05g0161500.01;Osat|Os05g0161800.01;Sbic|Sb09g004640.1;Sita|Si009709m;Zmay|GRMZM2G152040_T01	Osat|Os05g0161200.01:1	Osat(2)	N	8		OTHER_COPY_NUMBER
412	Atha|AT3G17470.1;Bdis|Bradi2g34740.1;Osat|Os05g0161200.01;Osat|Os05g0161500.01;Osat|Os05g0161800.01;Sbic|Sb09g004640.1;Sita|Si009709m;Zmay|GRMZM2G152040_T01	Osat|Os05g0161200.01:2	Osat(1)	N	8		OTHER_COPY_NUMBER
413	Atha|AT2G38760.1;Bdis|Bradi2g26770.1;Osat|Os05g0382900.01;Sbic|Sb09g018980.1;Sita|Si022518m;Zmay|GRMZM2G034229_T01;Zmay|GRMZM2G132442_T03	Sbic|Sb09g018980.1:3	Osat(1)	N	7		OTHER_COPY_NUMBER
414	Atha|AT4G27270.1;Osat|Os05g0501300.01;Osat|Os08g0139200.01;Sbic|Sb09g024730.1;Sita|Si023271m;Zmay|GRMZM2G082792_T01	Osat|Os08g0139200.01:3	Osat(1)	N	6		OTHER_COPY_NUMBER
415	Atha|AT1G62710.1;Atha|AT2G25940.1;Atha|AT4G32940.1;Bdis|Bradi2g41270.1;Bdis|Bradi3g50100.1;Bdis|Bradi4g30110.1;Bdis|Bradi5g16960.1;Osat|Os01g0559600.01;Osat|Os02g0644000.02;Osat|Os04g0537900.01;Osat|Os05g0593900.01;Osat|Os06g0105100.00;Sbic|Sb03g025440.1;Sbic|Sb04g033520.1;Sbic|Sb06g023820.1;Sbic|Sb09g030710.1;Sita|Si001225m;Sita|Si009946m;Sita|Si017016m;Sita|Si021942m;Zmay|GRMZM2G062554_T01;Zmay…	Osat|Os01g0559600.01:1	Osat(2)	N	24		OTHER_COPY_NUMBER
416	Atha|AT3G48200.1;Bdis|Bradi3g46250.1;Osat|Os05g0594500.01;Sbic|Sb09g030760.1;Sita|Si021413m	Sbic|Sb09g030760.1:7	Osat(1)	N	5		OTHER_COPY_NUMBER
417	Atha|AT3G26060.2;Bdis|Bradi1g46620.1;Osat|Os06g0196300.01;Sbic|Sb10g006380.1;Sita|Si007252m;Zmay|GRMZM2G012276_T02	Sbic|Sb10g006380.1:2	Osat(1)	N	6		SINGLE_COPY_CLUSTER
418	Atha|AT5G28740.1;Bdis|Bradi1g19690.1;Osat|Os06g0235800.00;Osat|Os07g0644300.01;Sbic|Sb02g041110.1;Sbic|Sb10g008460.1;Sita|Si028853m;Zmay|GRMZM2G060160_T01;Zmay|GRMZM2G356894_T01	Osat|Os07g0644300.01:4	Osat(1);Sbic(1)	N	9		OTHER_COPY_NUMBER
419	Atha|AT4G00910.1;Bdis|Bradi3g51470.1;Bdis|Bradi3g51480.1;Bdis|Bradi5g18620.1;Osat|Os02g0673100.01;Osat|Os04g0567200.01;Osat|Os06g0331900.01;Sbic|Sb04g032070.1;Sbic|Sb06g025640.1;Sbic|Sb10g019680.1;Sita|Si005996m;Sita|Si009898m;Sita|Si017010m;Sita|Si020901m;Sita|Si024827m;Sita|Si024922m;Sita|Si027290m;Sita|Si027750m;Zmay|GRMZM2G089396_T01;Zmay|GRMZM2G094860_T01;Zmay|GRMZM2G118507_T01;Zmay|GRMZM2G3…	Osat|Os02g0673100.01:2	Osat(1)	N	22		OTHER_COPY_NUMBER
420	Atha|AT5G53950.1;Osat|Os06g0344900.00;Sbic|Sb08g006330.1;Sita|Si007886m;Zmay|GRMZM2G139700_T01;Zmay|GRMZM2G393433_T02	Sbic|Sb08g006330.1:1	Osat(1)	N	6		OTHER_COPY_NUMBER
421	Atha|AT1G10620.1;Atha|AT1G23540.1;Atha|AT1G70450.1;Atha|AT1G70460.1;Osat|Os06g0486000.01;Sita|Si008752m;Zmay|GRMZM2G442215_T01	Zmay|GRMZM2G442215_T01:5	Osat(1)	N	7		OTHER_COPY_NUMBER
422	Atha|AT2G38460.1;Atha|AT5G03570.1;Bdis|Bradi1g37910.1;Osat|Os06g0560000.01;Sbic|Sb10g022120.1;Sita|Si006410m;Zmay|GRMZM2G110862_T02;Zmay|GRMZM2G148060_T01	Sbic|Sb10g022120.1:4	Osat(1)	N	8		OTHER_COPY_NUMBER
423	Atha|AT5G19990.1;Atha|AT5G20000.1;Bdis|Bradi1g36830.1;Bdis|Bradi3g07700.1;Osat|Os02g0205300.01;Osat|Os06g0600100.01;Sbic|Sb04g007170.1;Sbic|Sb10g023320.1;Sita|Si006523m;Sita|Si017313m;Zmay|GRMZM2G107362_T04;Zmay|GRMZM2G137528_T01	Osat|Os02g0205300.01:3	Osat(1)	N	12		OTHER_COPY_NUMBER
424	Atha|AT1G06680.1;Bdis|Bradi1g58160.1;Osat|Os07g0141400.01;Sbic|Sb02g002690.1;Sita|Si007114m;Zmay|GRMZM2G047954_T02	Sbic|Sb02g002690.1:1	Osat(1)	N	6		SINGLE_COPY_CLUSTER
425	Atha|AT3G04910.1;Atha|AT3G22420.2;Atha|AT5G28080.2;Bdis|Bradi1g23970.1;Osat|Os07g0185000.01;Osat|Os07g0572800.01;Sbic|Sb02g004750.1;Sbic|Sb02g037070.1;Sita|Si029157m;Sita|Si029371m;Zmay|GRMZM2G021416_T02;Zmay|GRMZM2G034779_T01;Zmay|GRMZM2G089159_T01	Osat|Os07g0572800.01:3	Osat(1);Sbic(1);Sita(1);Zmay(1)	N	13		OTHER_COPY_NUMBER
426	Atha|AT3G23470.1;Atha|AT3G23480.2;Atha|AT3G23510.1;Atha|AT3G23530.1;Bdis|Bradi5g02490.1;Osat|Os07g0474600.01;Osat|Os12g0267200.01;Sbic|Sb01g031685.1;Sbic|Sb02g029350.1;Sbic|Sb05g026900.1;Sbic|Sb05g026910.1;Sita|Si013241m;Sita|Si028892m;Sita|Si028963m;Zmay|GRMZM2G033544_T01;Zmay|GRMZM2G079805_T01;Zmay|GRMZM2G178917_T01	Osat|Os12g0267200.01:20	Osat(1)	N	17		OTHER_COPY_NUMBER
427	Atha|AT1G11380.1;Bdis|Bradi1g25060.1;Osat|Os07g0553900.01;Sbic|Sb02g036080.1;Zmay|GRMZM2G008687_T01	Sbic|Sb02g036080.1:3	Osat(1)	N	5		OTHER_COPY_NUMBER
428	Atha|AT1G07180.1;Atha|AT2G29990.1;Bdis|Bradi1g24620.1;Bdis|Bradi2g53970.1;Osat|Os01g0830100.01;Osat|Os07g0564500.01;Sbic|Sb02g036490.1;Sbic|Sb03g038750.1;Sita|Si001054m;Sita|Si032193m;Zmay|GRMZM2G041418_T01;Zmay|GRMZM2G069260_T02	Osat|Os01g0830100.01:3	Osat(1)	N	12		OTHER_COPY_NUMBER
429	Atha|AT5G07830.1;Atha|AT5G34940.2;Atha|AT5G61250.1;Bdis|Bradi1g47760.1;Bdis|Bradi1g70300.1;Bdis|Bradi3g54370.1;Bdis|Bradi4g03680.1;Osat|Os02g0802200.01;Osat|Os03g0211700.01;Osat|Os06g0179000.01;Osat|Os07g0598400.01;Osat|Os12g0578400.01;Sbic|Sb01g043180.1;Sbic|Sb04g036200.1;Sbic|Sb08g019250.1;Sbic|Sb10g005260.1;Sita|Si006147m;Sita|Si016855m;Sita|Si021698m;Sita|Si035072m;Zmay|GRMZM2G083812_T01;Zmay…	Osat|Os02g0802200.01:5	Osat(1)	N	26		OTHER_COPY_NUMBER
430	Atha|AT5G61930.1;Bdis|Bradi3g45970.1;Osat|Os07g0600300.00;Sbic|Sb04g022910.1;Sita|Si017251m;Zmay|GRMZM2G351454_T01	Sbic|Sb04g022910.1:1	Osat(1)	N	6		SINGLE_COPY_CLUSTER
431	Atha|AT2G29980.1;Atha|AT3G11170.1;Atha|AT5G05580.1;Bdis|Bradi1g16580.1;Bdis|Bradi1g65580.1;Bdis|Bradi4g45040.1;Osat|Os03g0290300.01;Osat|Os07g0693800.01;Osat|Os11g0104400.01;Osat|Os12g0104400.01;Sbic|Sb01g038500.1;Sbic|Sb02g043980.1;Sbic|Sb05g000390.1;Sbic|Sb05g000400.1;Sbic|Sb08g000430.1;Sbic|Sb08g000460.1;Sita|Si011848m;Sita|Si026445m;Sita|Si035778m;Zmay|GRMZM2G074401_T01;Zmay|GRMZM2G128971_T01…	Osat|Os03g0290300.01:1	Osat(1)	N	23		OTHER_COPY_NUMBER
432	Atha|AT1G43860.1;Bdis|Bradi5g21520.1;Osat|Os08g0107500.01;Sbic|Sb07g000760.1;Sita|Si013835m	Sbic|Sb07g000760.1:1	Osat(1)	N	5		OTHER_COPY_NUMBER
433	Atha|AT1G01110.2;Atha|AT4G00820.1;Bdis|Bradi3g13710.1;Osat|Os08g0115200.01;Sbic|Sb07g001510.1;Sita|Si013491m;Zmay|GRMZM2G162020_T01	Bdis|Bradi3g13710.1:2	Osat(1);Sbic(1);Sita(1);Zmay(1)	N	7		OTHER_COPY_NUMBER
434	Atha|AT1G63990.1;Bdis|Bradi3g16580.1;Osat|Os08g0156900.01;Sbic|Sb07g003800.1;Sita|Si013908m	Sbic|Sb07g003800.1:2	Osat(1)	N	5		OTHER_COPY_NUMBER
435	Atha|AT1G14220.1;Atha|AT1G26820.1;Atha|AT2G02990.1;Bdis|Bradi3g37130.1;Osat|Os08g0434100.01;Sbic|Sb07g021330.1;Sita|Si014400m	Bdis|Bradi3g37130.1:1	Osat(1);Sbic(1);Sita(1)	N	7		OTHER_COPY_NUMBER
436	Atha|AT5G47560.1;Bdis|Bradi3g39800.1;Bdis|Bradi4g33550.1;Osat|Os08g0503700.01;Osat|Os09g0484900.01;Sbic|Sb02g028200.1;Sbic|Sb02g028210.1;Sbic|Sb07g028030.1;Sita|Si013459m;Sita|Si029455m;Zmay|GRMZM2G099382_T01;Zmay|GRMZM2G176430_T01	Osat|Os09g0484900.01:1	Osat(1)	N	12		OTHER_COPY_NUMBER
437	Atha|AT5G50850.1;Bdis|Bradi3g41480.1;Bdis|Bradi4g34810.1;Osat|Os08g0536000.01;Osat|Os09g0509200.01;Sbic|Sb02g029470.1;Sbic|Sb07g025970.1;Sita|Si013566m;Sita|Si030212m;Zmay|GRMZM2G043198_T01;Zmay|GRMZM2G097226_T02	Osat|Os09g0509200.01:3	Osat(1)	N	11		OTHER_COPY_NUMBER
438	Atha|AT1G12950.1;Atha|AT1G23300.1;Atha|AT1G47530.1;Atha|AT3G26590.1;Atha|AT5G38030.1;Bdis|Bradi3g42290.1;Osat|Os08g0550200.01;Sbic|Sb07g024780.1;Sbic|Sb07g024790.1;Sita|Si013585m;Zmay|GRMZM2G481440_T02	Sbic|Sb07g024780.1:2	Osat(1)	N	11		OTHER_COPY_NUMBER
439	Atha|AT3G10550.1;Atha|AT5G04540.1;Bdis|Bradi3g42680.1;Osat|Os08g0556700.01;Sbic|Sb07g024450.1;Sita|Si013196m;Zmay|GRMZM2G449163_T01	Sbic|Sb07g024450.1:7	Osat(1)	N	7		OTHER_COPY_NUMBER
440	Atha|AT2G19430.1;Bdis|Bradi4g28830.1;Osat|Os09g0363600.01;Sbic|Sb02g022980.1;Sita|Si033130m;Zmay|GRMZM2G004475_T02	Sbic|Sb02g022980.1:9	Osat(1)	N	6		SINGLE_COPY_CLUSTER
441	Atha|AT5G65165.1;Bdis|Bradi4g29070.1;Osat|Os09g0370300.01;Sbic|Sb02g023310.1;Sita|Si032812m	Bdis|Bradi4g29070.1:2	Osat(1);Sbic(1);Sita(1)	N	5		OTHER_COPY_NUMBER
442	Atha|AT2G26450.1;Atha|AT4G33230.1;Bdis|Bradi4g30980.1;Osat|Os08g0450200.01;Osat|Os09g0433700.01;Sbic|Sb02g025460.1;Sbic|Sb07g022100.1;Sita|Si015620m;Sita|Si032329m;Zmay|GRMZM2G043415_T01;Zmay|GRMZM2G060400_T01;Zmay|GRMZM2G137676_T01	Osat|Os08g0450200.01:1	Osat(1)	N	12		OTHER_COPY_NUMBER
443	Atha|AT1G50590.1;Bdis|Bradi4g33540.1;Osat|Os09g0484800.01;Sbic|Sb02g028180.1;Sita|Si029816m;Zmay|GRMZM2G055469_T01	Sbic|Sb02g028180.1:1	Osat(1)	N	6		SINGLE_COPY_CLUSTER
444	Atha|AT5G06839.3;Bdis|Bradi4g33740.1;Osat|Os09g0489500.02;Sbic|Sb02g028380.1;Sita|Si029606m;Zmay|GRMZM2G006578_T03;Zmay|GRMZM2G125934_T01	Sbic|Sb02g028380.1:8	Osat(1)	N	7		OTHER_COPY_NUMBER
445	Atha|AT1G50910.1;Bdis|Bradi4g34470.1;Osat|Os09g0504900.01;Sbic|Sb02g029160.1;Sita|Si022338m;Sita|Si030150m;Zmay|GRMZM2G075158_T01	Sbic|Sb02g029160.1:1	Osat(1)	N	7		OTHER_COPY_NUMBER
446	Atha|AT1G49270.1;Atha|AT1G52290.1;Atha|AT2G18470.1;Atha|AT3G18810.1;Atha|AT3G24540.1;Atha|AT3G24550.1;Atha|AT4G34440.1;Bdis|Bradi1g68990.1;Bdis|Bradi2g07560.1;Bdis|Bradi2g31990.1;Osat|Os01g0227200.01;Osat|Os05g0218400.01;Osat|Os10g0104800.01;Sbic|Sb01g027400.1;Sbic|Sb01g041850.1;Sbic|Sb03g001090.1;Sbic|Sb09g007240.1;Sita|Si000676m;Sita|Si021486m;Zmay|GRMZM2G055678_T01;Zmay|GRMZM2G072292_T01;Zmay|…	Osat|Os01g0227200.01:3	Osat(1);Sbic(1);Zmay(1)	N	24		OTHER_COPY_NUMBER
447	Atha|AT1G49270.1;Atha|AT1G52290.1;Atha|AT2G18470.1;Atha|AT3G18810.1;Atha|AT3G24540.1;Atha|AT3G24550.1;Atha|AT4G34440.1;Bdis|Bradi1g68990.1;Bdis|Bradi2g07560.1;Bdis|Bradi2g31990.1;Osat|Os01g0227200.01;Osat|Os05g0218400.01;Osat|Os10g0104800.01;Sbic|Sb01g027400.1;Sbic|Sb01g041850.1;Sbic|Sb03g001090.1;Sbic|Sb09g007240.1;Sita|Si000676m;Sita|Si021486m;Zmay|GRMZM2G055678_T01;Zmay|GRMZM2G072292_T01;Zmay|…	Osat|Os01g0227200.01:6	Osat(1);Sbic(1);Zmay(1)	N	24		OTHER_COPY_NUMBER
448	Atha|AT1G49270.1;Atha|AT1G52290.1;Atha|AT2G18470.1;Atha|AT3G18810.1;Atha|AT3G24540.1;Atha|AT3G24550.1;Atha|AT4G34440.1;Bdis|Bradi1g68990.1;Bdis|Bradi2g07560.1;Bdis|Bradi2g31990.1;Osat|Os01g0227200.01;Osat|Os05g0218400.01;Osat|Os10g0104800.01;Sbic|Sb01g027400.1;Sbic|Sb01g041850.1;Sbic|Sb03g001090.1;Sbic|Sb09g007240.1;Sita|Si000676m;Sita|Si021486m;Zmay|GRMZM2G055678_T01;Zmay|GRMZM2G072292_T01;Zmay|…	Osat|Os01g0227200.01:7	Osat(1);Sbic(1);Zmay(1)	N	24		OTHER_COPY_NUMBER
449	Atha|AT5G43920.1;Bdis|Bradi3g28200.1;Osat|Os10g0465000.03;Sbic|Sb01g019860.1;Sita|Si035182m;Zmay|GRMZM2G097640_T02	Sbic|Sb01g019860.1:1	Osat(1)	N	6		SINGLE_COPY_CLUSTER
450	Atha|AT2G41120.1;Bdis|Bradi4g26240.1;Osat|Os11g0130200.01;Osat|Os12g0126900.00;Sbic|Sb05g001820.1;Sita|Si012446m;Sita|Si036954m;Zmay|GRMZM2G071166_T03	Sbic|Sb05g001820.1:2	Osat(2)	N	8		OTHER_COPY_NUMBER
451	Atha|AT1G25260.1;Bdis|Bradi4g44960.1;Osat|Os11g0105400.01;Osat|Os12g0105200.00;Sbic|Sb05g000460.1;Sbic|Sb08g000490.1;Sita|Si010975m;Zmay|GRMZM2G155437_T01;Zmay|GRMZM2G467086_T01	Osat|Os11g0105400.01:1	Osat(1)	N	9		OTHER_COPY_NUMBER
452	Atha|AT1G63810.1;Bdis|Bradi4g41720.1;Osat|Os12g0166500.01;Sbic|Sb08g004180.1;Sita|Si009232m;Zmay|GRMZM2G036019_T02	Sbic|Sb08g004180.1:18	Osat(1)	N	6		SINGLE_COPY_CLUSTER
453	Atha|AT3G01810.1;Bdis|Bradi4g39610.1;Osat|Os12g0236100.00;Sbic|Sb08g008330.1;Sita|Si021143m;Zmay|GRMZM2G010095_T01	Sbic|Sb08g008330.1:6	Osat(1)	N	6		SINGLE_COPY_CLUSTER
454	Atha|AT5G60720.1;Bdis|Bradi1g00710.1;Osat|Os03g0859900.01;Sbic|Sb01g000365.1;Sita|Si034929m	Osat|Os03g0859900.01:3	Sbic(1);Sita(1)	N	5		OTHER_COPY_NUMBER
455	Atha|AT5G60720.1;Bdis|Bradi1g00710.1;Osat|Os03g0859900.01;Sbic|Sb01g000365.1;Sita|Si034929m	Osat|Os03g0859900.01:1	Sbic(1);Sita(1)	N	5		OTHER_COPY_NUMBER
456	Atha|AT5G24490.1;Bdis|Bradi1g00980.1;Osat|Os03g0856500.01;Sbic|Sb01g000590.1;Sita|Si036813m;Zmay|GRMZM2G347956_T01	Osat|Os03g0856500.01:2	Sbic(1);Sita(1);Zmay(1)	N	6		SINGLE_COPY_CLUSTER
457	Atha|AT5G24490.1;Bdis|Bradi1g00980.1;Osat|Os03g0856500.01;Sbic|Sb01g000590.1;Sita|Si036813m;Zmay|GRMZM2G347956_T01	Osat|Os03g0856500.01:1	Sbic(1);Zmay(1)	N	6		SINGLE_COPY_CLUSTER
458	Atha|AT1G11670.1;Atha|AT1G61890.1;Atha|AT3G21690.1;Atha|AT4G21903.2;Atha|AT4G21910.4;Bdis|Bradi1g15670.1;Bdis|Bradi1g15680.1;Bdis|Bradi1g26240.1;Osat|Os03g0570800.01;Osat|Os03g0571700.01;Osat|Os03g0571900.01;Osat|Os03g0572900.01;Osat|Os07g0516600.01;Sbic|Sb01g001240.1;Sbic|Sb01g016100.1;Sbic|Sb01g016110.1;Sbic|Sb01g016120.1;Sbic|Sb01g016140.1;Sbic|Sb02g034720.1;Sita|Si029582m;Sita|Si032358m;Sita|…	Osat|Os03g0570800.01:2	Sbic(1)	N	32	Sita(1)	OTHER_COPY_NUMBER
459	Atha|AT2G43120.1;Atha|AT3G59220.1;Atha|AT3G59260.1;Bdis|Bradi1g01870.1;Osat|Os03g0845000.01;Sbic|Sb01g001470.1;Sita|Si030178m;Sita|Si036157m;Zmay|GRMZM2G016290_T04;Zmay|GRMZM2G165987_T02	Osat|Os03g0845000.01:6	Sbic(1);Sita(2);Zmay(2)	N	10		OTHER_COPY_NUMBER
460	Atha|AT2G43120.1;Atha|AT3G59220.1;Atha|AT3G59260.1;Bdis|Bradi1g01870.1;Osat|Os03g0845000.01;Sbic|Sb01g001470.1;Sita|Si030178m;Sita|Si036157m;Zmay|GRMZM2G016290_T04;Zmay|GRMZM2G165987_T02	Osat|Os03g0845000.01:5	Sbic(1);Zmay(2)	N	10		OTHER_COPY_NUMBER
461	Atha|AT1G19530.1;Bdis|Bradi3g07980.1;Osat|Os03g0826800.01;Sbic|Sb01g002720.1;Sita|Si037942m	Osat|Os03g0826800.01:2	Sbic(1);Sita(1)	N	5		OTHER_COPY_NUMBER
462	Atha|AT4G25650.2;Bdis|Bradi1g04810.1;Osat|Os03g0805700.00;Osat|Os03g0805900.00;Osat|Os03g0806300.00;Sbic|Sb01g004440.1;Sbic|Sb01g004450.1;Sita|Si035470m;Zmay|GRMZM2G349062_T01	Osat|Os03g0805700.00:1	Sbic(2);Sita(1);Zmay(1)	N	9		OTHER_COPY_NUMBER
463	Atha|AT4G17240.1;Bdis|Bradi1g08460.1;Osat|Os03g0750900.00;Sbic|Sb01g007940.1;Sita|Si036087m;Zmay|GRMZM5G815323_T01	Osat|Os03g0750900.00:1	Sbic(1);Sita(1);Zmay(1)	N	6		SINGLE_COPY_CLUSTER
464	Atha|AT5G43650.1;Osat|Os03g0741100.01;Sbic|Sb01g008570.1;Sita|Si036716m;Zmay|GRMZM2G301089_T01	Osat|Os03g0741100.01:1	Sbic(1);Sita(1);Zmay(1)	N	5		OTHER_COPY_NUMBER
465	Atha|AT1G18170.1;Bdis|Bradi1g11160.1;Osat|Os03g0708500.00;Sbic|Sb01g010600.1;Sita|Si037188m;Zmay|GRMZM2G057374_T01;Zmay|GRMZM2G068963_T01	Osat|Os03g0708500.00:2	Sbic(1);Sita(1);Zmay(2)	N	7		OTHER_COPY_NUMBER
466	Atha|AT3G15840.1;Bdis|Bradi1g15400.1;Osat|Os03g0586500.01;Sbic|Sb01g015580.1;Sita|Si037061m;Zmay|GRMZM2G012119_T01;Zmay|GRMZM2G086763_T01	Osat|Os03g0586500.01:3	Sbic(1);Sita(1);Zmay(2)	N	7		OTHER_COPY_NUMBER
467	Atha|AT1G17810.1;Atha|AT1G73190.1;Bdis|Bradi3g29780.1;Osat|Os10g0492600.01;Sbic|Sb01g018430.1;Sita|Si037080m;Zmay|GRMZM2G103983_T01;Zmay|GRMZM2G305446_T01	Osat|Os10g0492600.01:2	Sbic(1);Sita(1);Zmay(2)	N	8		OTHER_COPY_NUMBER
468	Atha|AT1G04510.1;Atha|AT2G33340.1;Bdis|Bradi1g75750.1;Bdis|Bradi3g28280.1;Osat|Os10g0466300.01;Sbic|Sb01g019790.1;Sita|Si034460m;Zmay|GRMZM2G037698_T01;Zmay|GRMZM2G324540_T01	Osat|Os10g0466300.01:8	Sbic(1)	N	9		OTHER_COPY_NUMBER
469	Atha|AT3G23920.1;Atha|AT4G17090.1;Bdis|Bradi1g75610.1;Bdis|Bradi3g28210.1;Bdis|Bradi3g33730.1;Osat|Os03g0141200.01;Osat|Os10g0465700.01;Sbic|Sb01g019850.1;Sbic|Sb01g028700.1;Sbic|Sb01g047500.1;Sita|Si034946m;Sita|Si034983m;Sita|Si035044m;Zmay|GRMZM2G007939_T01;Zmay|GRMZM2G025833_T01;Zmay|GRMZM2G035749_T01;Zmay|GRMZM2G450125_T01	Osat|Os03g0141200.01:1	Sbic(1);Sita(1);Zmay(1)	N	17		OTHER_COPY_NUMBER
470	Atha|AT5G56460.1;Bdis|Bradi1g74540.1;Bdis|Bradi3g27180.1;Osat|Os03g0159100.01;Osat|Os10g0431900.01;Sbic|Sb01g021300.1;Sbic|Sb01g046520.1;Sita|Si036160m;Sita|Si036227m;Zmay|GRMZM2G076423_T01;Zmay|GRMZM2G119521_T01	Osat|Os03g0159100.01:2	Sbic(1);Sita(1);Zmay(1)	N	11		OTHER_COPY_NUMBER
471	Atha|AT1G14300.2;Bdis|Bradi3g24960.1;Osat|Os10g0406800.01;Sbic|Sb01g022310.1;Sita|Si036457m;Zmay|GRMZM2G138583_T01	Osat|Os10g0406800.01:1	Sbic(1);Sita(1);Zmay(1)	N	6		SINGLE_COPY_CLUSTER
472	Atha|AT2G02860.1;Bdis|Bradi1g73170.1;Bdis|Bradi3g46790.1;Bdis|Bradi3g56740.1;Osat|Os02g0576600.01;Osat|Os03g0170900.01;Sbic|Sb01g022430.1;Sbic|Sb01g045720.1;Sbic|Sb04g023860.1;Sbic|Sb04g038030.1;Sbic|Sb07g028120.1;Sita|Si016693m;Sita|Si016889m;Sita|Si035196m;Sita|Si039105m;Zmay|GRMZM2G034302_T03;Zmay|GRMZM2G081589_T01;Zmay|GRMZM2G083248_T01;Zmay|GRMZM2G087901_T01;Zmay|GRMZM2G106741_T01;Zmay|GRMZM…	Osat|Os02g0576600.01:7	Sbic(1);Sita(1);Zmay(1)	N	21		OTHER_COPY_NUMBER
473	Atha|AT1G60420.1;Bdis|Bradi1g23520.1;Bdis|Bradi1g60260.1;Osat|Os03g0405500.01;Osat|Os03g0405900.01;Sbic|Sb01g032890.1;Sbic|Sb01g032910.1;Sita|Si034860m;Sita|Si038877m;Zmay|GRMZM2G048324_T01;Zmay|GRMZM2G123776_T01	Osat|Os03g0405500.01:2	Sbic(1)	N	11		OTHER_COPY_NUMBER
474	Atha|AT4G24175.1;Bdis|Bradi5g04600.1;Osat|Os04g0250700.01;Sbic|Sb01g033230.1;Sita|Si018045m;Zmay|GRMZM2G117771_T01	Osat|Os04g0250700.01:1	Sbic(1);Sita(1);Zmay(1)	N	6		SINGLE_COPY_CLUSTER
475	Atha|AT1G61590.1;Bdis|Bradi1g61690.1;Osat|Os03g0364400.01;Sbic|Sb01g034570.1;Sita|Si035776m;Zmay|GRMZM2G147373_T01	Osat|Os03g0364400.01:3	Sbic(1)	N	6		SINGLE_COPY_CLUSTER
476	Atha|AT1G61590.1;Bdis|Bradi1g61690.1;Osat|Os03g0364400.01;Sbic|Sb01g034570.1;Sita|Si035776m;Zmay|GRMZM2G147373_T01	Osat|Os03g0364400.01:1	Sbic(1);Sita(1);Zmay(1)	N	6		SINGLE_COPY_CLUSTER
477	Atha|AT1G09780.1;Atha|AT3G08590.1;Bdis|Bradi1g63510.1;Bdis|Bradi2g53340.1;Osat|Os01g0817700.01;Osat|Os03g0330200.00;Osat|Os05g0482700.01;Sbic|Sb01g036420.1;Sbic|Sb03g038020.1;Sita|Si000789m;Sita|Si017267m;Sita|Si034948m;Zmay|GRMZM2G003385_T01;Zmay|GRMZM2G050077_T01;Zmay|GRMZM5G833389_T02	Osat|Os01g0817700.01:3	Sbic(1)	N	15	Zmay(1)	OTHER_COPY_NUMBER
478	Atha|AT2G39770.1;Atha|AT3G55590.1;Atha|AT4G30570.1;Bdis|Bradi1g66930.1;Bdis|Bradi2g54870.1;Osat|Os01g0847200.01;Osat|Os03g0268400.01;Osat|Os08g0237200.01;Sbic|Sb01g039900.1;Sbic|Sb03g039740.1;Sita|Si001333m;Sita|Si010432m;Sita|Si036322m;Zmay|GRMZM2G119300_T01;Zmay|GRMZM2G149265_T01;Zmay|GRMZM2G160506_T01	Osat|Os01g0847200.01:3	Sbic(1);Sita(1);Zmay(1)	N	16		OTHER_COPY_NUMBER
479	Atha|AT4G37870.1;Atha|AT5G65690.1;Bdis|Bradi1g67730.1;Osat|Os03g0255500.01;Osat|Os10g0204400.01;Sbic|Sb01g040720.1;Sita|Si034404m;Zmay|GRMZM2G001696_T01;Zmay|GRMZM5G870932_T01	Osat|Os03g0255500.01:9	Sbic(1);Sita(1);Zmay(2)	N	9		OTHER_COPY_NUMBER
480	Atha|AT4G37870.1;Atha|AT5G65690.1;Bdis|Bradi1g67730.1;Osat|Os03g0255500.01;Osat|Os10g0204400.01;Sbic|Sb01g040720.1;Sita|Si034404m;Zmay|GRMZM2G001696_T01;Zmay|GRMZM5G870932_T01	Osat|Os03g0255500.01:4	Sbic(1);Sita(1);Zmay(2)	N	9		OTHER_COPY_NUMBER
481	Atha|AT4G38810.2;Bdis|Bradi1g68010.1;Bdis|Bradi3g22640.1;Osat|Os10g0177200.01;Sbic|Sb01g004490.1;Sbic|Sb01g041000.1;Sita|Si035993m;Sita|Si036171m;Zmay|GRMZM2G048549_T01;Zmay|GRMZM2G102483_T02	Osat|Os10g0177200.01:2	Sbic(1);Sita(1);Zmay(1)	N	10		OTHER_COPY_NUMBER
482	Atha|AT2G01900.1;Bdis|Bradi1g68680.1;Osat|Os03g0238300.01;Sbic|Sb01g041580.1;Sita|Si035556m;Zmay|GRMZM2G152390_T05;Zmay|GRMZM2G178279_T01	Osat|Os03g0238300.01:7	Sbic(1);Sita(1);Zmay(2)	N	7		OTHER_COPY_NUMBER
483	Atha|AT2G05840.1;Atha|AT5G35590.1;Bdis|Bradi1g72640.1;Osat|Os03g0180400.01;Sbic|Sb01g045210.1;Sita|Si037199m;Zmay|GRMZM2G016511_T01	Osat|Os03g0180400.01:8	Sbic(1);Sita(1);Zmay(1)	N	7		OTHER_COPY_NUMBER
484	Atha|AT1G11310.1;Atha|AT1G61560.1;Atha|AT2G39200.1;Bdis|Bradi1g76500.1;Osat|Os03g0129100.01;Osat|Os06g0486300.00;Sbic|Sb01g048500.1;Sita|Si034998m;Zmay|GRMZM2G032219_T02	Osat|Os03g0129100.01:12	Sbic(1);Zmay(1)	N	9		OTHER_COPY_NUMBER
485	Atha|AT3G14415.2;Atha|AT3G14420.1;Atha|AT4G18360.1;Bdis|Bradi1g06430.1;Bdis|Bradi1g58480.1;Bdis|Bradi5g22250.1;Osat|Os03g0786100.01;Osat|Os04g0623500.02;Osat|Os07g0152900.01;Sbic|Sb01g005960.1;Sbic|Sb02g003120.1;Sbic|Sb06g028990.1;Sbic|Sb06g029000.1;Sita|Si010405m;Sita|Si010412m;Sita|Si029923m;Sita|Si040072m;Zmay|GRMZM2G076239_T04;Zmay|GRMZM2G129246_T01;Zmay|GRMZM5G853854_T04	Osat|Os03g0786100.01:7	Sbic(1);Sita(1);Zmay(1)	N	20		OTHER_COPY_NUMBER
486	Atha|AT3G03770.1;Bdis|Bradi1g06100.1;Bdis|Bradi1g56540.1;Osat|Os03g0791700.01;Osat|Os07g0166700.01;Sbic|Sb01g005560.1;Sbic|Sb02g003860.1;Sita|Si028967m;Sita|Si034319m;Zmay|GRMZM2G120657_T01;Zmay|GRMZM5G860810_T03	Osat|Os03g0791700.01:1	Sbic(1);Zmay(1)	N	11		OTHER_COPY_NUMBER
487	Atha|AT1G55480.1;Bdis|Bradi1g56130.1;Osat|Os07g0171100.02;Sbic|Sb02g004000.1;Sita|Si030457m;Zmay|GRMZM2G312910_T02	Osat|Os07g0171100.02:1	Sbic(1);Zmay(1)	N	6		SINGLE_COPY_CLUSTER
488	Atha|AT5G03795.1;Bdis|Bradi1g54950.1;Osat|Os07g0188700.01;Sbic|Sb02g005180.1;Sita|Si029368m;Zmay|GRMZM2G001938_T01	Osat|Os07g0188700.01:3	Sbic(1)	N	6		SINGLE_COPY_CLUSTER
489	Atha|AT2G40690.1;Bdis|Bradi1g53750.1;Osat|Os07g0229800.01;Sbic|Sb02g006800.1;Sita|Si029916m;Zmay|GRMZM2G063258_T05	Osat|Os07g0229800.01:4	Sbic(1);Zmay(1)	N	6		SINGLE_COPY_CLUSTER
490	Atha|AT2G30350.2;Bdis|Bradi1g53730.1;Osat|Os07g0230500.00;Sbic|Sb02g006850.1;Sita|Si029281m;Zmay|GRMZM2G138943_T01	Osat|Os07g0230500.00:1	Sbic(1);Sita(1);Zmay(1)	N	6		SINGLE_COPY_CLUSTER
491	Atha|AT2G19110.1;Atha|AT4G30110.1;Atha|AT4G30120.1;Bdis|Bradi1g34140.1;Bdis|Bradi1g53670.1;Osat|Os07g0232900.00;Sbic|Sb02g006940.1;Sbic|Sb02g006950.1;Sbic|Sb10g028920.1;Sita|Si005738m;Sita|Si028881m;Sita|Si033111m;Zmay|AC205008.4_FGT002;Zmay|GRMZM2G099191_T01;Zmay|GRMZM2G175576_T01;Zmay|GRMZM2G455491_T01	Osat|Os07g0232900.00:3	Sbic(1)	N	16		OTHER_COPY_NUMBER
492	Atha|AT1G10740.4;Atha|AT1G23330.1;Bdis|Bradi2g25570.1;Osat|Os05g0408300.01;Sbic|Sb02g009720.1;Sbic|Sb09g020120.1;Sita|Si021934m;Sita|Si029705m;Zmay|GRMZM2G080940_T01;Zmay|GRMZM2G096831_T01	Osat|Os05g0408300.01:6	Sbic(1);Sita(1);Zmay(1)	N	10		OTHER_COPY_NUMBER
493	Atha|AT1G10740.4;Atha|AT1G23330.1;Bdis|Bradi2g25570.1;Osat|Os05g0408300.01;Sbic|Sb02g009720.1;Sbic|Sb09g020120.1;Sita|Si021934m;Sita|Si029705m;Zmay|GRMZM2G080940_T01;Zmay|GRMZM2G096831_T01	Osat|Os05g0408300.01:3	Sbic(1);Sita(1);Zmay(1)	N	10		OTHER_COPY_NUMBER
494	Atha|AT1G10740.4;Atha|AT1G23330.1;Bdis|Bradi2g25570.1;Osat|Os05g0408300.01;Sbic|Sb02g009720.1;Sbic|Sb09g020120.1;Sita|Si021934m;Sita|Si029705m;Zmay|GRMZM2G080940_T01;Zmay|GRMZM2G096831_T01	Osat|Os05g0408300.01:4	Sbic(1);Sita(1);Zmay(1)	N	10		OTHER_COPY_NUMBER
495	Atha|AT1G10740.4;Atha|AT1G23330.1;Bdis|Bradi2g25570.1;Osat|Os05g0408300.01;Sbic|Sb02g009720.1;Sbic|Sb09g020120.1;Sita|Si021934m;Sita|Si029705m;Zmay|GRMZM2G080940_T01;Zmay|GRMZM2G096831_T01	Osat|Os05g0408300.01:5	Sbic(1);Sita(1);Zmay(1)	N	10		OTHER_COPY_NUMBER
496	Atha|AT2G36840.1;Bdis|Bradi4g38810.1;Osat|Os09g0570900.01;Sbic|Sb02g012510.1;Sita|Si029941m;Zmay|GRMZM2G178333_T01;Zmay|GRMZM2G703231_T03	Osat|Os09g0570900.01:1	Sbic(1);Sita(1);Zmay(2)	N	7		OTHER_COPY_NUMBER
497	Atha|AT2G25737.1;Bdis|Bradi3g34750.1;Bdis|Bradi4g28350.1;Osat|Os08g0387200.01;Osat|Os08g0389700.02;Osat|Os09g0344800.01;Sbic|Sb02g022500.1;Sbic|Sb02g022510.1;Sita|Si029749m;Sita|Si032240m;Zmay|GRMZM2G037113_T01;Zmay|GRMZM2G083058_T01	Osat|Os08g0387200.01:9	Sbic(1)	N	12		OTHER_COPY_NUMBER
498	Atha|AT3G09740.1;Bdis|Bradi1g74930.1;Bdis|Bradi2g17270.1;Osat|Os05g0553700.01;Sbic|Sb02g022760.1;Sbic|Sb09g027810.1;Sita|Si032688m;Zmay|GRMZM2G057251_T01	Osat|Os05g0553700.01:2	Sbic(1)	N	8		OTHER_COPY_NUMBER
499	Atha|AT4G30420.1;Bdis|Bradi4g30740.1;Osat|Os09g0426500.01;Sbic|Sb02g025210.1;Sita|Si032133m;Zmay|GRMZM2G114751_T01	Osat|Os09g0426500.01:4	Sbic(1);Sita(1);Zmay(1)	N	6		SINGLE_COPY_CLUSTER
500	Atha|AT5G57800.1;Bdis|Bradi1g31140.1;Bdis|Bradi3g05880.1;Bdis|Bradi4g30750.1;Osat|Os02g0178800.01;Osat|Os06g0653000.01;Osat|Os09g0426800.01;Sbic|Sb02g025220.1;Sbic|Sb04g005330.1;Sbic|Sb10g025920.1;Sita|Si006073m;Sita|Si013427m;Sita|Si019489m;Sita|Si028977m;Zmay|GRMZM2G029912_T01;Zmay|GRMZM2G083526_T01;Zmay|GRMZM2G114642_T01	Osat|Os02g0178800.01:3	Sbic(1);Sita(1);Zmay(1)	N	17		OTHER_COPY_NUMBER
501	Atha|AT1G12780.1;Atha|AT1G63180.1;Bdis|Bradi4g35790.1;Osat|Os09g0526700.01;Sbic|Sb02g030500.1;Sita|Si031983m;Zmay|GRMZM2G052336_T01	Osat|Os09g0526700.01:3	Sbic(1)	N	7		OTHER_COPY_NUMBER
502	Atha|AT5G19820.1;Bdis|Bradi1g11640.1;Bdis|Bradi1g23750.1;Osat|Os03g0701000.01;Osat|Os07g0575100.00;Sbic|Sb01g011010.1;Sbic|Sb02g037270.1;Sita|Si028746m;Sita|Si033997m;Zmay|GRMZM2G033619_T01;Zmay|GRMZM5G887631_T01	Osat|Os03g0701000.01:13	Sbic(1);Sita(1);Zmay(1)	N	11		OTHER_COPY_NUMBER
503	Atha|AT2G26710.1;Bdis|Bradi1g19560.1;Bdis|Bradi1g36800.1;Bdis|Bradi2g04660.1;Bdis|Bradi3g07690.1;Osat|Os02g0204700.00;Osat|Os06g0600400.01;Osat|Os07g0647200.00;Sbic|Sb02g041330.1;Sbic|Sb03g004210.1;Sbic|Sb04g007150.1;Sbic|Sb10g023380.1;Sita|Si005161m;Sita|Si006192m;Sita|Si020132m;Sita|Si032899m;Zmay|GRMZM2G019666_T01;Zmay|GRMZM2G045319_T01;Zmay|GRMZM2G047684_T01;Zmay|GRMZM2G138750_T01;Zmay|GRMZM5…	Osat|Os02g0204700.00:4	Sbic(1);Sita(1);Zmay(1)	N	21		OTHER_COPY_NUMBER
504	Atha|AT2G39050.1;Bdis|Bradi1g17450.1;Osat|Os07g0684000.01;Sbic|Sb02g043260.1;Sita|Si032749m;Zmay|GRMZM2G348125_T01;Zmay|GRMZM2G410766_T01	Osat|Os07g0684000.01:1	Sbic(1);Sita(1);Zmay(2)	N	7		OTHER_COPY_NUMBER
505	Atha|AT2G29980.1;Atha|AT3G11170.1;Atha|AT5G05580.1;Bdis|Bradi1g16580.1;Bdis|Bradi1g65580.1;Bdis|Bradi4g45040.1;Osat|Os03g0290300.01;Osat|Os07g0693800.01;Osat|Os11g0104400.01;Osat|Os12g0104400.01;Sbic|Sb01g038500.1;Sbic|Sb02g043980.1;Sbic|Sb05g000390.1;Sbic|Sb05g000400.1;Sbic|Sb08g000430.1;Sbic|Sb08g000460.1;Sita|Si011848m;Sita|Si026445m;Sita|Si035778m;Zmay|GRMZM2G074401_T01;Zmay|GRMZM2G128971_T01…	Osat|Os03g0290300.01:4	Sbic(1);Zmay(1)	N	23		OTHER_COPY_NUMBER
506	Atha|AT3G49220.1;Atha|AT5G53370.1;Osat|Os01g0234300.00;Osat|Os02g0288100.01;Sbic|Sb03g000660.1;Sbic|Sb04g011210.1;Sita|Si019127m;Zmay|GRMZM2G008593_T01	Osat|Os01g0234300.00:1	Sbic(1)	N	8		OTHER_COPY_NUMBER
507	Atha|AT3G13200.1;Bdis|Bradi1g52090.1;Osat|Os06g0106100.01;Sbic|Sb03g001570.1;Sbic|Sb10g000650.1;Sita|Si007200m;Zmay|GRMZM2G062076_T02;Zmay|GRMZM2G154278_T02	Osat|Os06g0106100.01:6	Sbic(1)	N	8		OTHER_COPY_NUMBER
508	Atha|AT3G24460.1;Atha|AT4G13345.1;Bdis|Bradi2g05070.1;Osat|Os01g0179800.01;Sbic|Sb03g003750.1;Sita|Si001569m;Zmay|GRMZM2G088356_T01	Osat|Os01g0179800.01:1	Sbic(1);Zmay(1)	N	7		OTHER_COPY_NUMBER
509	Atha|AT2G41480.1;Bdis|Bradi2g04490.1;Sbic|Sb03g004380.1;Sita|Si002216m	Bdis|Bradi2g04490.1:3	Sbic(1)	N	4		OTHER_COPY_NUMBER
510	Atha|AT1G68740.1;Atha|AT3G23430.1;Bdis|Bradi1g42350.1;Bdis|Bradi3g54920.1;Osat|Os01g0110100.01;Osat|Os02g0809800.01;Osat|Os06g0493600.01;Sbic|Sb03g008460.1;Sbic|Sb04g036730.1;Sbic|Sb10g014220.1;Sita|Si000294m;Sita|Si005850m;Sita|Si016343m;Zmay|GRMZM2G064657_T01;Zmay|GRMZM2G466545_T01	Osat|Os01g0110100.01:5	Sbic(1);Sita(1)	N	15		OTHER_COPY_NUMBER
511	Atha|AT1G06390.1;Atha|AT1G09840.6;Atha|AT1G57870.3;Atha|AT2G30980.1;Atha|AT3G05840.1;Atha|AT3G61160.2;Atha|AT4G00720.1;Atha|AT4G18710.1;Atha|AT5G14640.1;Atha|AT5G26751.1;Bdis|Bradi1g02160.1;Bdis|Bradi2g06490.1;Bdis|Bradi2g08890.1;Bdis|Bradi2g11370.1;Bdis|Bradi2g32620.1;Bdis|Bradi2g38590.1;Bdis|Bradi3g09070.1;Bdis|Bradi3g31480.1;Osat|Os01g0252100.01;Osat|Os01g0296100.01;Osat|Os02g0236200.01;Osat|O…	Osat|Os01g0252100.01:6	Sbic(1);Sita(1);Zmay(2)	N	52		OTHER_COPY_NUMBER
512	Atha|AT4G01935.1;Bdis|Bradi2g08910.1;Osat|Os01g0252600.00;Sbic|Sb03g009600.1;Sita|Si005041m	Osat|Os01g0252600.00:1	Sbic(1);Sita(1)	N	5		OTHER_COPY_NUMBER
513	Atha|AT1G35170.1;Atha|AT1G35180.1;Atha|AT1G45010.1;Bdis|Bradi2g09580.1;Osat|Os01g0262500.01;Sbic|Sb03g010180.1;Sbic|Sb03g010190.1;Sita|Si002724m;Zmay|GRMZM2G020148_T02	Osat|Os01g0262500.01:2	Sbic(2);Sita(1);Zmay(1)	N	9		OTHER_COPY_NUMBER
514	Atha|AT1G35170.1;Atha|AT1G35180.1;Atha|AT1G45010.1;Bdis|Bradi2g09580.1;Osat|Os01g0262500.01;Sbic|Sb03g010180.1;Sbic|Sb03g010190.1;Sita|Si002724m;Zmay|GRMZM2G020148_T02	Osat|Os01g0262500.01:3	Sbic(1)	N	9		OTHER_COPY_NUMBER
515	Atha|AT1G02360.1;Atha|AT4G01700.1;Bdis|Bradi2g11140.1;Osat|Os01g0287600.01;Sbic|Sb03g011710.1;Sita|Si002491m;Zmay|GRMZM2G400497_T01	Osat|Os01g0287600.01:1	Sbic(1);Sita(1);Zmay(1)	N	7		OTHER_COPY_NUMBER
516	Atha|AT3G24130.1;Atha|AT5G18990.1;Bdis|Bradi2g11470.1;Bdis|Bradi4g00840.1;Sbic|Sb03g012410.1;Sita|Si004903m;Zmay|GRMZM2G121278_T01	Zmay|GRMZM2G121278_T01:2	Sbic(1)	N	7		OTHER_COPY_NUMBER
517	Atha|AT3G24130.1;Atha|AT5G18990.1;Bdis|Bradi2g11470.1;Bdis|Bradi4g00840.1;Sbic|Sb03g012410.1;Sita|Si004903m;Zmay|GRMZM2G121278_T01	Bdis|Bradi2g11470.1:2	Sbic(1);Sita(1);Zmay(1)	N	7		OTHER_COPY_NUMBER
518	Atha|AT1G09390.1;Atha|AT1G56670.1;Bdis|Bradi2g12330.1;Sbic|Sb03g013400.1;Sita|Si001798m;Zmay|GRMZM2G174975_T01	Zmay|GRMZM2G174975_T01:3	Sbic(1)	N	6		OTHER_COPY_NUMBER
519	Atha|AT3G17060.1;Bdis|Bradi1g64340.1;Osat|Os03g0309400.01;Sbic|Sb03g022950.1;Sita|Si006799m;Zmay|GRMZM2G004927_T01	Osat|Os03g0309400.01:3	Sbic(1);Zmay(1)	N	6		SINGLE_COPY_CLUSTER
520	Atha|AT5G42050.1;Bdis|Bradi2g40870.1;Osat|Os01g0550300.03;Sbic|Sb03g025160.1;Sita|Si002045m;Zmay|GRMZM2G071154_T01	Osat|Os01g0550300.03:1	Sbic(1)	N	6		SINGLE_COPY_CLUSTER
521	Atha|AT5G42800.1;Bdis|Bradi2g44480.1;Sbic|Sb03g028880.1;Sbic|Sb03g028890.1;Sbic|Sb09g003710.1;Sita|Si005186m;Zmay|GRMZM2G013726_T01;Zmay|GRMZM2G026930_T01	Bdis|Bradi2g44480.1:4	Sbic(3);Sita(1);Zmay(2)	N	8		OTHER_COPY_NUMBER
522	Atha|AT5G40280.1;Bdis|Bradi2g49200.1;Osat|Os01g0737800.02;Sbic|Sb03g034000.1;Sita|Si001413m;Zmay|GRMZM2G158562_T01	Osat|Os01g0737800.02:3	Sbic(1);Sita(1);Zmay(1)	N	6		SINGLE_COPY_CLUSTER
523	Atha|AT4G32810.1;Bdis|Bradi2g49670.1;Osat|Os01g0566500.01;Osat|Os01g0746400.00;Sbic|Sb03g034400.1;Sbic|Sb05g009950.1;Sbic|Sb07g024250.1;Sita|Si000867m;Sita|Si004644m;Sita|Si004869m;Sita|Si026246m;Zmay|GRMZM2G446858_T02	Osat|Os01g0566500.01:2	Sbic(1);Sita(1);Zmay(1)	N	12		OTHER_COPY_NUMBER
524	Atha|AT2G21580.1;Atha|AT4G34555.1;Atha|AT4G39200.1;Bdis|Bradi2g00800.1;Bdis|Bradi3g42900.1;Bdis|Bradi4g38580.1;Osat|Os08g0559200.01;Osat|Os09g0568800.01;Sbic|Sb03g036900.1;Sbic|Sb03g036910.1;Sbic|Sb03g038310.1;Sita|Si015190m;Zmay|GRMZM2G057608_T01;Zmay|GRMZM2G139349_T01;Zmay|GRMZM5G867518_T02	Osat|Os08g0559200.01:2	Sbic(2);Zmay(2)	N	15		OTHER_COPY_NUMBER
525	Atha|AT5G09280.1;Osat|Os08g0286100.00;Sbic|Sb03g036930.1;Sita|Si013945m;Zmay|GRMZM2G139396_T01	Osat|Os08g0286100.00:1	Sbic(1)	N	5		OTHER_COPY_NUMBER
526	Atha|AT5G49820.1;Bdis|Bradi2g25100.1;Bdis|Bradi2g57250.1;Osat|Os01g0886900.00;Osat|Os05g0419200.01;Sbic|Sb03g042150.1;Sbic|Sb09g020620.1;Sita|Si000532m;Sita|Si021614m;Zmay|GRMZM2G081188_T01;Zmay|GRMZM5G833124_T01	Osat|Os01g0886900.00:2	Sbic(1)	N	11		OTHER_COPY_NUMBER
527	Atha|AT1G51340.2;Atha|AT3G08040.1;Bdis|Bradi1g69770.1;Bdis|Bradi3g23150.1;Osat|Os01g0919100.00;Osat|Os03g0216700.01;Osat|Os10g0206800.01;Sbic|Sb01g042740.1;Sbic|Sb03g043890.1;Sbic|Sb07g001800.1;Sita|Si034942m;Sita|Si035321m;Zmay|GRMZM2G163154_T01;Zmay|GRMZM5G870170_T02	Osat|Os01g0919100.00:5	Sbic(1)	N	14		OTHER_COPY_NUMBER
528	Atha|AT1G43710.1;Bdis|Bradi2g41820.1;Bdis|Bradi3g45260.1;Bdis|Bradi5g09820.1;Osat|Os10g0105700.01;Sbic|Sb03g046840.1;Sbic|Sb04g022140.1;Sita|Si017033m;Zmay|AC217811.3_FGT003;Zmay|GRMZM2G451314_T01	Osat|Os10g0105700.01:2	Sbic(1)	N	10		OTHER_COPY_NUMBER
529	Atha|AT1G20850.1;Atha|AT4G35350.1;Bdis|Bradi2g39320.1;Osat|Os01g0971400.01;Osat|Os05g0108600.01;Sbic|Sb03g047290.1;Sbic|Sb09g000960.1;Sita|Si001987m;Sita|Si022444m;Zmay|GRMZM2G066326_T01;Zmay|GRMZM2G367701_T01	Osat|Os01g0971400.01:1	Sbic(1);Sita(1);Zmay(1)	N	11		OTHER_COPY_NUMBER
530	Atha|AT5G59520.1;Bdis|Bradi2g04020.1;Osat|Os01g0972200.00;Sbic|Sb03g047340.1	Osat|Os01g0972200.00:1	Sbic(1)	N	4		OTHER_COPY_NUMBER
531	Atha|AT3G54960.1;Atha|AT5G60640.1;Bdis|Bradi3g00210.1;Osat|Os02g0100100.01;Sbic|Sb04g000230.1;Sita|Si016761m;Zmay|GRMZM2G033829_T01;Zmay|GRMZM2G134889_T01	Osat|Os02g0100100.01:1	Sbic(1);Sita(1);Zmay(2)	N	8		OTHER_COPY_NUMBER
532	Atha|AT1G68010.2;Bdis|Bradi3g00330.1;Osat|Os02g0101500.01;Sbic|Sb04g000320.1;Sita|Si017480m;Zmay|GRMZM2G074282_T02	Osat|Os02g0101500.01:2	Sbic(1);Sita(1);Zmay(1)	N	6		SINGLE_COPY_CLUSTER
533	Atha|AT5G42320.1;Bdis|Bradi3g01750.1;Osat|Os02g0119300.01;Sbic|Sb04g001490.1;Sita|Si017169m;Zmay|GRMZM2G006069_T01	Osat|Os02g0119300.01:3	Sbic(1)	N	6		SINGLE_COPY_CLUSTER
534	Atha|AT4G26870.1;Atha|AT4G31180.1;Bdis|Bradi4g07270.1;Bdis|Bradi4g43390.1;Osat|Os02g0686400.01;Sbic|Sb03g001240.1;Sbic|Sb04g003180.1;Sita|Si000777m;Sita|Si017014m;Sita|Si033068m;Sita|Si033095m;Zmay|GRMZM2G019121_T01;Zmay|GRMZM2G071871_T02	Osat|Os02g0686400.01:4	Sbic(1)	N	13		OTHER_COPY_NUMBER
535	Atha|AT3G54890.1;Bdis|Bradi1g42670.1;Osat|Os06g0320500.01;Sbic|Sb04g004770.1;Sita|Si006996m;Zmay|GRMZM2G092311_T02	Osat|Os06g0320500.01:2	Sbic(1);Zmay(1)	N	6		SINGLE_COPY_CLUSTER
536	Atha|AT2G42740.1;Atha|AT3G58700.1;Atha|AT4G18730.1;Atha|AT5G45775.2;Bdis|Bradi2g06470.1;Bdis|Bradi2g32640.1;Bdis|Bradi3g09030.1;Osat|Os02g0235600.01;Osat|Os06g0550000.00;Sbic|Sb04g008530.1;Sbic|Sb04g008540.1;Sita|Si011152m;Zmay|GRMZM2G001816_T01;Zmay|GRMZM2G014444_T02;Zmay|GRMZM5G813584_T03	Osat|Os02g0235600.01:2	Sbic(2);Zmay(1)	N	15		OTHER_COPY_NUMBER
537	Atha|AT4G33870.1;Bdis|Bradi2g48050.1;Osat|Os01g0712800.00;Sbic|Sb04g019270.1;Sita|Si003773m;Zmay|GRMZM2G067096_T02	Osat|Os01g0712800.00:2	Sbic(1)	N	6		SINGLE_COPY_CLUSTER
538	Atha|AT1G43800.1;Atha|AT2G43710.1;Atha|AT3G02610.1;Atha|AT3G02620.1;Atha|AT3G02630.1;Atha|AT5G16230.1;Atha|AT5G16240.1;Bdis|Bradi2g56850.1;Bdis|Bradi2g58930.1;Bdis|Bradi3g43920.1;Bdis|Bradi5g07410.1;Osat|Os01g0880800.01;Osat|Os01g0919900.01;Osat|Os04g0379900.01;Sbic|Sb03g041700.1;Sbic|Sb03g043970.1;Sbic|Sb04g020500.1;Sbic|Sb06g012520.1;Sita|Si001758m;Sita|Si001818m;Sita|Si010296m;Sita|Si020063m;Z…	Osat|Os01g0880800.01:1	Sbic(1)	N	27		OTHER_COPY_NUMBER
539	Atha|AT1G13890.1;Atha|AT5G07880.1;Atha|AT5G61210.1;Bdis|Bradi3g44790.1;Osat|Os02g0529500.01;Sbic|Sb04g021560.1;Sita|Si018123m;Zmay|GRMZM2G126922_T01	Osat|Os02g0529500.01:1	Sbic(1);Zmay(1)	N	8		OTHER_COPY_NUMBER
540	Atha|AT2G02860.1;Bdis|Bradi1g73170.1;Bdis|Bradi3g46790.1;Bdis|Bradi3g56740.1;Osat|Os02g0576600.01;Osat|Os03g0170900.01;Sbic|Sb01g022430.1;Sbic|Sb01g045720.1;Sbic|Sb04g023860.1;Sbic|Sb04g038030.1;Sbic|Sb07g028120.1;Sita|Si016693m;Sita|Si016889m;Sita|Si035196m;Sita|Si039105m;Zmay|GRMZM2G034302_T03;Zmay|GRMZM2G081589_T01;Zmay|GRMZM2G083248_T01;Zmay|GRMZM2G087901_T01;Zmay|GRMZM2G106741_T01;Zmay|GRMZM…	Osat|Os02g0576600.01:4	Sbic(2);Sita(1);Zmay(2)	N	21		OTHER_COPY_NUMBER
541	Atha|AT1G09100.1;Atha|AT3G05530.1;Bdis|Bradi1g48010.1;Bdis|Bradi3g54490.1;Osat|Os02g0803700.01;Osat|Os06g0173100.01;Sbic|Sb04g036320.1;Sbic|Sb10g005010.1;Sita|Si006488m;Sita|Si017277m;Zmay|GRMZM2G027282_T03;Zmay|GRMZM2G032505_T03	Osat|Os02g0803700.01:9	Sbic(1);Sita(1);Zmay(1)	N	12		OTHER_COPY_NUMBER
542	Atha|AT2G29980.1;Atha|AT3G11170.1;Atha|AT5G05580.1;Bdis|Bradi1g16580.1;Bdis|Bradi1g65580.1;Bdis|Bradi4g45040.1;Osat|Os03g0290300.01;Osat|Os07g0693800.01;Osat|Os11g0104400.01;Osat|Os12g0104400.01;Sbic|Sb01g038500.1;Sbic|Sb02g043980.1;Sbic|Sb05g000390.1;Sbic|Sb05g000400.1;Sbic|Sb08g000430.1;Sbic|Sb08g000460.1;Sita|Si011848m;Sita|Si026445m;Sita|Si035778m;Zmay|GRMZM2G074401_T01;Zmay|GRMZM2G128971_T01…	Osat|Os03g0290300.01:5	Sbic(4);Sita(2);Zmay(1)	N	23		OTHER_COPY_NUMBER
543	Atha|AT5G01720.1;Bdis|Bradi4g44760.1;Osat|Os12g0108500.01;Sbic|Sb05g000740.1;Sbic|Sb08g000800.1;Sita|Si009578m;Sita|Si026227m;Zmay|GRMZM2G452717_T01;Zmay|GRMZM2G467147_T01	Osat|Os12g0108500.01:2	Sbic(1)	N	9	Sbic(1)	OTHER_COPY_NUMBER
544	Atha|AT5G19140.1;Bdis|Bradi4g42890.1;Osat|Os11g0147800.01;Sbic|Sb05g002860.1;Sbic|Sb08g002850.1;Sita|Si010963m;Sita|Si026745m;Zmay|GRMZM2G003762_T03	Osat|Os11g0147800.01:2	Sbic(1)	N	8		OTHER_COPY_NUMBER
545	Atha|AT1G19490.1;Bdis|Bradi4g42120.1;Osat|Os11g0154900.01;Sbic|Sb05g003420.1;Sita|Si026452m;Zmay|GRMZM2G011119_T01	Osat|Os11g0154900.01:2	Sbic(1);Sita(1);Zmay(1)	N	6		SINGLE_COPY_CLUSTER
546	Atha|AT4G10340.1;Bdis|Bradi4g21170.1;Osat|Os11g0242800.01;Sbic|Sb05g007070.1;Sita|Si026725m;Zmay|GRMZM2G149428_T01	Osat|Os11g0242800.01:5	Sbic(1);Sita(1);Zmay(1)	N	6		SINGLE_COPY_CLUSTER
547	Atha|AT4G25980.1;Bdis|Bradi4g22660.1;Osat|Os11g0210100.01;Sbic|Sb05g009400.1;Sita|Si026601m;Zmay|GRMZM2G061230_T02	Osat|Os11g0210100.01:1	Sbic(1);Sita(1);Zmay(1)	N	6		SINGLE_COPY_CLUSTER
548	Atha|AT5G67550.1;Bdis|Bradi4g20710.1;Osat|Os11g0264500.00;Sbic|Sb05g009720.1;Sita|Si026462m	Osat|Os11g0264500.00:5	Sbic(1);Sita(1)	N	5		OTHER_COPY_NUMBER
549	Atha|AT4G24960.1;Atha|AT5G50720.1;Bdis|Bradi4g18820.1;Osat|Os11g0498600.01;Sbic|Sb05g017940.1;Sita|Si026957m;Zmay|GRMZM2G154735_T01	Osat|Os11g0498600.01:2	Sbic(1);Sita(1);Zmay(1)	N	7		OTHER_COPY_NUMBER
550	Atha|AT1G33720.1;Atha|AT1G33730.1;Atha|AT2G45550.1;Atha|AT2G45560.1;Atha|AT2G45570.1;Atha|AT2G45580.1;Atha|AT3G61040.1;Bdis|Bradi1g68090.1;Bdis|Bradi3g22560.1;Osat|Os03g0248200.01;Osat|Os08g0226300.00;Osat|Os10g0165300.01;Osat|Os10g0166600.01;Sbic|Sb01g004060.1;Sbic|Sb01g016900.1;Sbic|Sb01g016910.1;Sbic|Sb05g021400.1;Sita|Si035322m;Sita|Si039213m;Sita|Si039940m;Sita|Si040027m;Zmay|GRMZM2G055431_T…	Osat|Os03g0248200.01:1	Sbic(1)	N	24		OTHER_COPY_NUMBER
551	Atha|AT3G23400.1;Bdis|Bradi4g14630.1;Osat|Os11g0595200.01;Sbic|Sb05g023220.1;Sita|Si026729m;Zmay|GRMZM2G015285_T01	Osat|Os11g0595200.01:3	Sbic(1)	N	6		SINGLE_COPY_CLUSTER
552	Atha|AT3G23400.1;Bdis|Bradi4g14630.1;Osat|Os11g0595200.01;Sbic|Sb05g023220.1;Sita|Si026729m;Zmay|GRMZM2G015285_T01	Osat|Os11g0595200.01:2	Sbic(1);Sita(1);Zmay(1)	N	6		SINGLE_COPY_CLUSTER
553	Atha|AT2G05710.1;Atha|AT4G26970.1;Atha|AT4G35830.1;Bdis|Bradi1g75960.1;Bdis|Bradi3g15050.1;Osat|Os03g0136900.01;Osat|Os06g0303400.00;Sbic|Sb01g047850.1;Sbic|Sb02g034590.1;Sbic|Sb06g000210.1;Sbic|Sb07g005390.1;Sita|Si013192m;Sita|Si032453m;Sita|Si034082m;Zmay|GRMZM2G009808_T01;Zmay|GRMZM2G020801_T01;Zmay|GRMZM2G171707_T01;Zmay|GRMZM2G176397_T01;Zmay|GRMZM2G467338_T02;Zmay|GRMZM5G858454_T02	Osat|Os03g0136900.01:16	Sbic(1);Zmay(2)	N	20		OTHER_COPY_NUMBER
554	Atha|AT1G34510.1;Atha|AT3G03670.1;Atha|AT4G26010.1;Atha|AT5G17820.1;Osat|Os03g0152300.01;Osat|Os04g0105800.00;Sbic|Sb01g046800.1;Sbic|Sb06g000490.1;Sita|Si011748m;Sita|Si039188m;Zmay|GRMZM2G063435_T01;Zmay|GRMZM2G122816_T01	Osat|Os03g0152300.01:1	Sbic(1);Sita(1)	N	12		OTHER_COPY_NUMBER
555	Atha|AT5G64330.1;Bdis|Bradi3g46480.1;Osat|Os02g0568200.00;Sbic|Sb04g023550.1;Sbic|Sb06g001450.1;Sita|Si009594m;Sita|Si016460m;Zmay|GRMZM2G105400_T01	Osat|Os02g0568200.00:2	Sbic(1);Sita(1)	N	8		OTHER_COPY_NUMBER
556	Atha|AT4G34120.1;Bdis|Bradi4g08450.1;Osat|Os09g0115500.01;Sbic|Sb06g002220.1;Sita|Si031024m;Zmay|GRMZM2G090675_T01	Osat|Os09g0115500.01:6	Sbic(1);Sita(1);Zmay(1)	N	6		SINGLE_COPY_CLUSTER
557	Atha|AT1G30600.1;Atha|AT1G62340.1;Atha|AT2G19170.1;Atha|AT4G20430.1;Atha|AT4G30020.1;Atha|AT5G44530.1;Bdis|Bradi1g34090.1;Bdis|Bradi2g51130.1;Bdis|Bradi5g17320.1;Osat|Os01g0769200.01;Osat|Os04g0543700.01;Osat|Os06g0700000.01;Sbic|Sb03g035770.1;Sbic|Sb06g003020.1;Sbic|Sb06g024130.1;Sbic|Sb10g028870.1;Sita|Si000275m;Sita|Si005867m;Sita|Si009369m;Sita|Si012505m;Zmay|GRMZM2G020701_T01;Zmay|GRMZM2G052…	Osat|Os01g0769200.01:3	Sbic(1);Zmay(1)	N	26	Zmay(1)	OTHER_COPY_NUMBER
558	Atha|AT1G17200.1;Bdis|Bradi5g05180.1;Osat|Os04g0281900.01;Sbic|Sb06g005640.1;Sita|Si013104m;Zmay|GRMZM2G126586_T01	Osat|Os04g0281900.01:1	Sbic(1);Sita(1);Zmay(1)	N	6		SINGLE_COPY_CLUSTER
559	Atha|AT1G49740.1;Atha|AT3G19310.1;Bdis|Bradi5g10180.1;Osat|Os04g0430200.01;Sbic|Sb06g016810.1;Sita|Si012705m;Zmay|GRMZM2G078650_T02	Osat|Os04g0430200.01:1	Sbic(1);Sita(1);Zmay(1)	N	7		OTHER_COPY_NUMBER
560	Atha|AT1G67900.1;Atha|AT3G26490.1;Bdis|Bradi3g47620.1;Osat|Os04g0477000.01;Sbic|Sb04g024760.1;Sbic|Sb06g020070.1;Sita|Si009604m;Sita|Si016617m;Zmay|GRMZM2G025880_T01;Zmay|GRMZM2G044359_T01;Zmay|GRMZM2G127924_T01	Osat|Os04g0477000.01:2	Sbic(1)	N	11		OTHER_COPY_NUMBER
561	Atha|AT1G02145.3;Bdis|Bradi5g17390.1;Osat|Os04g0544900.01;Sbic|Sb06g024210.1;Sita|Si029826m;Zmay|GRMZM2G152194_T02	Osat|Os04g0544900.01:1	Sbic(1);Sita(1);Zmay(1)	N	6		SINGLE_COPY_CLUSTER
562	Atha|AT1G20380.1;Atha|AT1G76140.1;Bdis|Bradi3g03190.1;Osat|Os01g0108200.01;Osat|Os04g0561500.01;Sbic|Sb06g025250.1;Sbic|Sb08g015530.1;Sita|Si009438m;Sita|Si029014m;Zmay|GRMZM2G015238_T01;Zmay|GRMZM2G322819_T03	Osat|Os01g0108200.01:2	Sbic(1);Sita(1);Zmay(1)	N	11	Bdis(1)	OTHER_COPY_NUMBER
563	Atha|AT1G47670.1;Bdis|Bradi4g07290.1;Bdis|Bradi5g18340.1;Osat|Os04g0562100.01;Osat|Os12g0485600.01;Sbic|Sb06g025310.1;Sbic|Sb08g014900.1;Sita|Si009824m;Sita|Si021791m;Zmay|GRMZM2G109865_T01;Zmay|GRMZM2G125832_T01;Zmay|GRMZM2G360519_T01	Osat|Os04g0562100.01:1	Sbic(1)	N	12		OTHER_COPY_NUMBER
564	Atha|AT2G18890.1;Bdis|Bradi5g24450.1;Osat|Os04g0654600.01;Sbic|Sb06g031130.1;Sita|Si022314m;Zmay|GRMZM2G086577_T02	Osat|Os04g0654600.01:2	Sbic(1);Zmay(1)	N	6		SINGLE_COPY_CLUSTER
565	Atha|AT5G23240.1;Osat|Os04g0675400.01;Sbic|Sb06g032790.1;Sita|Si021866m;Zmay|GRMZM2G343149_T01	Osat|Os04g0675400.01:1	Sbic(1);Sita(1);Zmay(1)	N	5		OTHER_COPY_NUMBER
566	Atha|AT3G10220.1;Bdis|Bradi5g27560.1;Osat|Os04g0692100.01;Sbic|Sb06g034100.1;Sita|Si025676m;Zmay|GRMZM2G127581_T01	Osat|Os04g0692100.01:2	Sbic(1);Sita(1);Zmay(1)	N	6		SINGLE_COPY_CLUSTER
567	Atha|AT4G36945.1;Bdis|Bradi3g13100.1;Osat|Os08g0103500.01;Sbic|Sb07g000450.1;Sita|Si013865m;Zmay|GRMZM2G163709_T02	Osat|Os08g0103500.01:1	Sbic(1);Sita(1);Zmay(1)	N	6		SINGLE_COPY_CLUSTER
568	Atha|AT1G21870.1;Atha|AT1G77610.1;Bdis|Bradi3g13200.1;Bdis|Bradi5g27550.1;Osat|Os04g0692000.01;Osat|Os08g0104900.01;Sbic|Sb06g034090.1;Sbic|Sb07g000570.1;Sita|Si014028m;Sita|Si022584m;Zmay|GRMZM2G040033_T01;Zmay|GRMZM2G127591_T01	Osat|Os04g0692000.01:4	Sbic(1);Sita(1);Zmay(1)	N	12		OTHER_COPY_NUMBER
569	Atha|AT1G64680.1;Bdis|Bradi3g13670.1;Osat|Os08g0114100.01;Sbic|Sb07g001450.1;Sita|Si014252m;Zmay|GRMZM2G175989_T01	Osat|Os08g0114100.01:2	Sbic(1);Sita(1);Zmay(1)	N	6		SINGLE_COPY_CLUSTER
570	Atha|AT2G40010.1;Atha|AT3G09200.1;Atha|AT3G11250.1;Bdis|Bradi3g14340.1;Osat|Os08g0130500.01;Osat|Os11g0135400.00;Osat|Os12g0133050.00;Sbic|Sb07g002560.1;Sbic|Sb09g028230.1;Sita|Si014107m;Sita|Si030555m;Zmay|GRMZM2G066460_T01;Zmay|GRMZM2G179976_T01	Osat|Os08g0130500.01:1	Sbic(2);Sita(2);Zmay(2)	N	13		OTHER_COPY_NUMBER
571	Atha|AT1G79380.1;Bdis|Bradi3g14420.1;Osat|Os08g0135400.01;Sbic|Sb07g002700.1;Sita|Si013872m	Osat|Os08g0135400.01:2	Sbic(1)	N	5		OTHER_COPY_NUMBER
572	Atha|AT1G79380.1;Bdis|Bradi3g14420.1;Osat|Os08g0135400.01;Sbic|Sb07g002700.1;Sita|Si013872m	Osat|Os08g0135400.01:3	Sbic(1)	N	5		OTHER_COPY_NUMBER
573	Atha|AT1G79380.1;Bdis|Bradi3g14420.1;Osat|Os08g0135400.01;Sbic|Sb07g002700.1;Sita|Si013872m	Osat|Os08g0135400.01:5	Sbic(1)	N	5		OTHER_COPY_NUMBER
574	Atha|AT1G79380.1;Bdis|Bradi3g14420.1;Osat|Os08g0135400.01;Sbic|Sb07g002700.1;Sita|Si013872m	Osat|Os08g0135400.01:6	Sbic(1)	N	5		OTHER_COPY_NUMBER
575	Atha|AT1G04810.1;Atha|AT2G32730.1;Bdis|Bradi3g18280.1;Bdis|Bradi5g21080.1;Osat|Os04g0608500.01;Osat|Os08g0224700.01;Sbic|Sb06g027940.1;Sbic|Sb07g006370.1;Sita|Si009253m;Sita|Si013190m;Zmay|GRMZM2G045303_T01;Zmay|GRMZM2G102000_T01;Zmay|GRMZM2G156145_T01;Zmay|GRMZM2G159002_T01	Osat|Os04g0608500.01:3	Sbic(1);Sita(1);Zmay(1)	N	14	Zmay(1)	OTHER_COPY_NUMBER
576	Atha|AT2G01250.1;Atha|AT2G44120.2;Atha|AT3G13580.1;Bdis|Bradi1g04950.1;Bdis|Bradi5g20900.1;Osat|Os04g0605900.01;Sbic|Sb07g006970.1;Sita|Si014350m;Sita|Si018204m;Zmay|GRMZM2G094051_T01;Zmay|GRMZM2G178807_T01	Osat|Os04g0605900.01:3	Sbic(1);Sita(2);Zmay(1)	N	11		OTHER_COPY_NUMBER
577	Atha|AT1G68090.1;Bdis|Bradi3g36240.1;Bdis|Bradi4g29680.1;Osat|Os09g0394900.01;Sbic|Sb02g024090.1;Sbic|Sb07g020760.1;Sita|Si014102m;Sita|Si030120m;Zmay|GRMZM2G009136_T01;Zmay|GRMZM2G067752_T01;Zmay|GRMZM2G172834_T01	Osat|Os09g0394900.01:1	Sbic(1);Sita(1);Zmay(1)	N	11		OTHER_COPY_NUMBER
578	Atha|AT1G75500.1;Bdis|Bradi4g21220.1;Osat|Os02g0114100.00;Sbic|Sb04g001020.1;Sbic|Sb07g023970.1;Sita|Si013886m;Sita|Si017496m;Zmay|GRMZM2G007953_T01;Zmay|GRMZM2G010372_T01;Zmay|GRMZM5G804575_T01	Osat|Os02g0114100.00:2	Sbic(1);Sita(1);Zmay(2)	N	10		OTHER_COPY_NUMBER
579	Atha|AT5G14180.1;Bdis|Bradi3g41120.1;Osat|Os08g0529800.01;Sbic|Sb07g026330.1;Sita|Si014131m;Zmay|GRMZM2G047533_T01	Osat|Os08g0529800.01:7	Sbic(1);Sita(1);Zmay(1)	N	6		SINGLE_COPY_CLUSTER
580	Atha|AT4G25850.2;Atha|AT4G25860.1;Atha|AT5G57240.1;Bdis|Bradi3g40600.1;Osat|Os08g0517700.02;Sbic|Sb07g026870.1;Sita|Si014100m;Zmay|GRMZM2G067049_T03;Zmay|GRMZM2G075496_T01	Osat|Os08g0517700.02:2	Sbic(1);Sita(1);Zmay(2)	N	9		OTHER_COPY_NUMBER
581	Atha|AT2G13360.1;Bdis|Bradi3g39750.1;Osat|Os08g0502700.01;Sbic|Sb07g028080.1;Sita|Si013768m;Zmay|GRMZM2G137868_T01;Zmay|GRMZM2G359559_T01	Osat|Os08g0502700.01:2	Sbic(1);Zmay(2)	N	7		OTHER_COPY_NUMBER
582	Atha|AT5G05270.1;Bdis|Bradi4g44390.1;Osat|Os11g0116300.01;Osat|Os12g0115700.01;Sbic|Sb08g002620.1;Sita|Si011039m;Zmay|GRMZM2G175076_T01	Osat|Os11g0116300.01:3	Sbic(1);Sita(1);Zmay(1)	N	7		OTHER_COPY_NUMBER
583	Atha|AT3G20500.1;Atha|AT3G52780.1;Atha|AT3G52810.1;Atha|AT3G52820.1;Bdis|Bradi1g15730.1;Bdis|Bradi4g42500.1;Bdis|Bradi4g42520.1;Bdis|Bradi5g09250.1;Osat|Os03g0568900.01;Osat|Os04g0410600.01;Osat|Os11g0151700.01;Osat|Os12g0151000.01;Sbic|Sb01g016400.1;Sbic|Sb06g015470.1;Sbic|Sb08g003140.1;Sbic|Sb08g003190.1;Sita|Si009880m;Sita|Si010085m;Sita|Si035506m;Zmay|GRMZM2G111425_T01;Zmay|GRMZM2G174549_T01;…	Osat|Os03g0568900.01:1	Sbic(1)	N	23		OTHER_COPY_NUMBER
584	Atha|AT2G01140.1;Atha|AT2G21330.1;Atha|AT4G38970.1;Bdis|Bradi2g01350.1;Bdis|Bradi4g24370.1;Osat|Os01g0118000.01;Osat|Os11g0171300.01;Sbic|Sb03g008050.1;Sbic|Sb05g004590.1;Sbic|Sb08g004500.1;Sita|Si001803m;Sita|Si010312m;Sita|Si026480m;Zmay|GRMZM2G046284_T01;Zmay|GRMZM2G069195_T01;Zmay|GRMZM2G089365_T01;Zmay|GRMZM2G155253_T02	Osat|Os01g0118000.01:2	Sbic(1);Sita(1);Zmay(1)	N	17		OTHER_COPY_NUMBER
585	Atha|AT1G21590.1;Atha|AT1G77280.1;Atha|AT5G63940.1;Bdis|Bradi4g23410.1;Bdis|Bradi4g41080.1;Osat|Os11g0194900.01;Sbic|Sb05g005850.1;Sbic|Sb08g004940.1;Sita|Si012770m;Sita|Si026065m;Zmay|GRMZM2G032337_T01;Zmay|GRMZM2G418432_T01	Osat|Os11g0194900.01:1	Sbic(1);Sita(1);Zmay(1)	N	12		OTHER_COPY_NUMBER
586	Atha|AT3G50780.1;Bdis|Bradi1g07360.1;Bdis|Bradi1g57460.1;Bdis|Bradi4g02770.1;Osat|Os03g0769400.01;Osat|Os07g0123500.01;Sbic|Sb01g006900.1;Sbic|Sb02g001910.1;Sbic|Sb08g020150.1;Sita|Si021750m;Sita|Si029425m;Sita|Si035150m;Zmay|GRMZM2G017486_T01;Zmay|GRMZM2G034300_T01;Zmay|GRMZM2G083572_T01;Zmay|GRMZM2G085189_T01	Osat|Os03g0769400.01:1	Sbic(1);Zmay(1)	N	16		OTHER_COPY_NUMBER
587	Atha|AT5G16690.1;Bdis|Bradi4g23100.1;Osat|Os10g0402200.00;Sbic|Sb08g021650.1;Sita|Si024326m;Sita|Si034446m;Zmay|GRMZM2G381822_T01	Osat|Os10g0402200.00:1	Sbic(1);Sita(1);Zmay(1)	N	7		OTHER_COPY_NUMBER
588	Atha|AT5G16690.1;Bdis|Bradi4g23100.1;Osat|Os10g0402200.00;Sbic|Sb08g021650.1;Sita|Si024326m;Sita|Si034446m;Zmay|GRMZM2G381822_T01	Osat|Os10g0402200.00:9	Sbic(1);Sita(1);Zmay(1)	N	7		OTHER_COPY_NUMBER
589	Atha|AT5G16690.1;Bdis|Bradi4g23100.1;Osat|Os10g0402200.00;Sbic|Sb08g021650.1;Sita|Si024326m;Sita|Si034446m;Zmay|GRMZM2G381822_T01	Osat|Os10g0402200.00:5	Sbic(1);Sita(1);Zmay(1)	N	7		OTHER_COPY_NUMBER
590	Atha|AT4G04850.2;Bdis|Bradi4g01430.1;Osat|Os12g0617800.01;Sbic|Sb08g021840.1;Sita|Si021228m;Zmay|GRMZM2G009715_T02	Osat|Os12g0617800.01:11	Sbic(1);Sita(1);Zmay(1)	N	6		SINGLE_COPY_CLUSTER
591	Atha|AT1G45160.2;Atha|AT1G48490.1;Atha|AT3G17850.1;Atha|AT5G62310.1;Bdis|Bradi1g11380.1;Bdis|Bradi4g01280.1;Osat|Os03g0711800.01;Osat|Os12g0621500.01;Sbic|Sb01g010330.1;Sbic|Sb08g022050.1;Sita|Si025100m;Sita|Si039762m;Zmay|GRMZM2G113771_T01;Zmay|GRMZM2G149289_T04;Zmay|GRMZM2G503156_T01;Zmay|GRMZM5G865999_T01	Osat|Os03g0711800.01:6	Sbic(1);Sita(1);Zmay(1)	N	16	Zmay(1)	OTHER_COPY_NUMBER
592	Atha|AT1G45160.2;Atha|AT1G48490.1;Atha|AT3G17850.1;Atha|AT5G62310.1;Bdis|Bradi1g11380.1;Bdis|Bradi4g01280.1;Osat|Os03g0711800.01;Osat|Os12g0621500.01;Sbic|Sb01g010330.1;Sbic|Sb08g022050.1;Sita|Si025100m;Sita|Si039762m;Zmay|GRMZM2G113771_T01;Zmay|GRMZM2G149289_T04;Zmay|GRMZM2G503156_T01;Zmay|GRMZM5G865999_T01	Osat|Os03g0711800.01:7	Sbic(1);Sita(1);Zmay(1)	N	16		OTHER_COPY_NUMBER
593	Atha|AT1G45160.2;Atha|AT1G48490.1;Atha|AT3G17850.1;Atha|AT5G62310.1;Bdis|Bradi1g11380.1;Bdis|Bradi4g01280.1;Osat|Os03g0711800.01;Osat|Os12g0621500.01;Sbic|Sb01g010330.1;Sbic|Sb08g022050.1;Sita|Si025100m;Sita|Si039762m;Zmay|GRMZM2G113771_T01;Zmay|GRMZM2G149289_T04;Zmay|GRMZM2G503156_T01;Zmay|GRMZM5G865999_T01	Osat|Os03g0711800.01:5	Sbic(1);Zmay(1)	N	16	Zmay(1)	OTHER_COPY_NUMBER
594	Atha|AT3G53620.1;Bdis|Bradi2g37340.1;Bdis|Bradi2g62470.1;Osat|Os05g0114000.01;Sbic|Sb09g001530.1;Sita|Si022898m;Zmay|GRMZM2G137930_T02	Osat|Os05g0114000.01:5	Sbic(1);Sita(1);Zmay(1)	N	7		OTHER_COPY_NUMBER
595	Atha|AT2G37440.1;Bdis|Bradi2g37350.1;Sbic|Sb09g001540.1;Sita|Si025245m;Zmay|AC198179.4_FGT001;Zmay|GRMZM2G174031_T01	Bdis|Bradi2g37350.1:9	Sbic(1);Sita(1);Zmay(2)	N	6		OTHER_COPY_NUMBER
596	Atha|AT2G37440.1;Bdis|Bradi2g37350.1;Sbic|Sb09g001540.1;Sita|Si025245m;Zmay|AC198179.4_FGT001;Zmay|GRMZM2G174031_T01	Bdis|Bradi2g37350.1:7	Sbic(1);Zmay(2)	N	6		OTHER_COPY_NUMBER
597	Atha|AT3G45300.1;Bdis|Bradi2g38100.1;Osat|Os05g0125500.01;Sbic|Sb09g002260.1;Sita|Si024653m;Zmay|GRMZM2G052630_T03;Zmay|GRMZM2G381051_T01	Osat|Os05g0125500.01:2	Sbic(1);Sita(1);Zmay(2)	N	7		OTHER_COPY_NUMBER
598	Atha|AT1G70520.1;Osat|Os05g0130100.00;Sbic|Sb03g025280.1;Sbic|Sb03g025290.1;Sbic|Sb09g002550.1;Sita|Si000576m;Sita|Si004309m;Sita|Si021410m;Zmay|GRMZM2G332107_T01;Zmay|GRMZM2G338161_T01;Zmay|GRMZM2G352858_T01	Osat|Os05g0130100.00:3	Sbic(1)	N	11		OTHER_COPY_NUMBER
599	Atha|AT3G05880.1;Atha|AT3G05890.1;Bdis|Bradi1g20220.1;Bdis|Bradi2g36770.1;Osat|Os05g0138300.03;Osat|Os07g0635900.01;Sbic|Sb03g011700.1;Sbic|Sb09g003060.1;Sita|Si003690m;Sita|Si023973m;Sita|Si031814m;Zmay|GRMZM2G015605_T01;Zmay|GRMZM2G066870_T01;Zmay|GRMZM2G075148_T02;Zmay|GRMZM2G477325_T01	Osat|Os05g0138300.03:1	Sbic(1);Sita(1);Zmay(1)	N	15		OTHER_COPY_NUMBER
600	Atha|AT1G54870.1;Atha|AT3G05260.1;Bdis|Bradi2g36690.1;Osat|Os05g0140800.01;Sbic|Sb09g003150.1;Sita|Si022469m;Zmay|GRMZM2G339994_T01	Osat|Os05g0140800.01:1	Sbic(1);Sita(1);Zmay(1)	N	7		OTHER_COPY_NUMBER
601	Atha|AT1G07220.1;Bdis|Bradi2g35840.1;Sbic|Sb09g003810.1;Sita|Si025803m;Zmay|GRMZM2G166665_T01	Bdis|Bradi2g35840.1:2	Sbic(1);Sita(1);Zmay(1)	N	5		OTHER_COPY_NUMBER
602	Atha|AT1G79750.1;Atha|AT2G19900.1;Atha|AT5G11670.1;Atha|AT5G25880.1;Bdis|Bradi2g05620.1;Bdis|Bradi2g33450.1;Bdis|Bradi2g48570.1;Bdis|Bradi2g49530.1;Bdis|Bradi2g49540.1;Osat|Os01g0188400.01;Osat|Os01g0723400.01;Osat|Os01g0743500.01;Osat|Os05g0186300.01;Sbic|Sb03g003220.1;Sbic|Sb03g003230.1;Sbic|Sb03g033250.1;Sbic|Sb03g034280.1;Sbic|Sb09g005810.1;Sita|Si000645m;Sita|Si000774m;Sita|Si000808m;Sita|Si…	Osat|Os01g0188400.01:6	Sbic(1);Sita(1);Zmay(2)	N	29		OTHER_COPY_NUMBER
603	Atha|AT2G38470.1;Atha|AT5G07100.1;Bdis|Bradi2g00280.1;Bdis|Bradi4g01950.1;Osat|Os05g0343400.01;Sbic|Sb09g015900.1;Sita|Si021956m;Zmay|GRMZM2G012724_T01;Zmay|GRMZM2G449681_T01	Osat|Os05g0343400.01:1	Sbic(1);Sita(1);Zmay(2)	N	9		OTHER_COPY_NUMBER
604	Atha|AT3G05640.1;Atha|AT5G27930.1;Bdis|Bradi2g27970.1;Osat|Os05g0358500.01;Sbic|Sb09g017821.1;Sita|Si022537m;Zmay|GRMZM2G069713_T01	Osat|Os05g0358500.01:2	Sbic(1)	N	7		OTHER_COPY_NUMBER
605	Atha|AT5G18970.1;Bdis|Bradi2g25960.1;Sbic|Sb09g019680.1;Sita|Si023456m;Zmay|GRMZM2G063975_T01	Bdis|Bradi2g25960.1:2	Sbic(1);Sita(1);Zmay(1)	N	5		OTHER_COPY_NUMBER
606	Atha|AT1G71691.2;Bdis|Bradi2g25070.1;Osat|Os05g0419800.01;Sbic|Sb09g020670.1;Sita|Si022329m;Zmay|GRMZM2G062577_T01	Osat|Os05g0419800.01:2	Sbic(1);Sita(1);Zmay(1)	N	6		SINGLE_COPY_CLUSTER
607	Atha|AT1G01050.1;Atha|AT2G46860.1;Atha|AT4G01480.1;Bdis|Bradi2g24100.1;Osat|Os05g0438500.01;Sbic|Sb09g021610.1;Sita|Si023175m;Zmay|GRMZM2G026470_T01	Osat|Os05g0438500.01:2	Sbic(1);Sita(1);Zmay(1)	N	8		OTHER_COPY_NUMBER
608	Atha|AT2G38410.1;Bdis|Bradi2g22420.1;Bdis|Bradi2g53720.1;Osat|Os01g0825700.01;Osat|Os05g0475300.01;Sbic|Sb03g038450.1;Sbic|Sb09g023300.1;Sita|Si000684m;Sita|Si021478m;Zmay|GRMZM2G118363_T01;Zmay|GRMZM2G127297_T01;Zmay|GRMZM2G410782_T01	Osat|Os01g0825700.01:6	Sbic(1);Sita(1);Zmay(2)	N	12		OTHER_COPY_NUMBER
609	Atha|AT5G15410.1;Atha|AT5G54250.1;Bdis|Bradi1g08060.1;Bdis|Bradi2g20660.1;Osat|Os01g0782800.00;Osat|Os03g0758300.01;Osat|Os05g0502000.01;Sbic|Sb01g007550.1;Sbic|Sb03g036490.1;Sbic|Sb09g024770.1;Sita|Si000574m;Sita|Si024243m;Sita|Si034425m;Zmay|GRMZM2G074317_T01;Zmay|GRMZM2G078781_T02;Zmay|GRMZM2G090528_T01;Zmay|GRMZM5G858887_T01	Osat|Os01g0782800.00:3	Sbic(1);Sita(1);Zmay(1)	N	17		OTHER_COPY_NUMBER
610	Atha|AT1G80170.1;Bdis|Bradi2g18060.1;Osat|Os05g0542800.03;Sbic|Sb09g027150.1;Sita|Si022189m;Zmay|GRMZM2G079263_T01	Osat|Os05g0542800.03:1	Sbic(1)	N	6		SINGLE_COPY_CLUSTER
611	Atha|AT5G14530.1;Bdis|Bradi2g18000.1;Osat|Os05g0543300.01;Sbic|Sb09g027180.1;Sita|Si022686m;Zmay|GRMZM2G079723_T01;Zmay|GRMZM2G168752_T01	Osat|Os05g0543300.01:6	Sbic(1);Zmay(1)	N	7		OTHER_COPY_NUMBER
612	Atha|AT1G07070.1;Atha|AT1G41880.1;Atha|AT1G74270.1;Atha|AT3G55750.1;Bdis|Bradi1g46840.1;Bdis|Bradi2g17180.1;Bdis|Bradi4g16690.4;Osat|Os02g0785800.01;Osat|Os05g0555800.00;Osat|Os05g0556900.01;Sbic|Sb02g022800.1;Sbic|Sb04g035260.1;Sbic|Sb09g027930.1;Sbic|Sb10g006160.1;Sita|Si007276m;Sita|Si019343m;Sita|Si023690m;Zmay|GRMZM2G172342_T01;Zmay|GRMZM5G890561_T01	Osat|Os02g0785800.01:1	Sbic(1);Sita(1)	N	19		OTHER_COPY_NUMBER
613	Atha|AT1G28380.1;Atha|AT4G24290.2;Bdis|Bradi2g17010.1;Bdis|Bradi2g61640.1;Osat|Os01g0958700.01;Osat|Os05g0557400.01;Osat|Os07g0166100.01;Sbic|Sb03g046450.1;Sbic|Sb09g000570.1;Sbic|Sb09g028080.1;Sita|Si000733m;Sita|Si021498m;Sita|Si021509m;Zmay|GRMZM2G028758_T01;Zmay|GRMZM2G085941_T01;Zmay|GRMZM2G435034_T01	Osat|Os01g0958700.01:1	Sbic(1);Zmay(1)	N	16		OTHER_COPY_NUMBER
614	Atha|AT2G30890.1;Bdis|Bradi2g16420.1;Osat|Os05g0565100.01;Sbic|Sb09g028600.1;Sita|Si023075m;Zmay|GRMZM2G023133_T01	Osat|Os05g0565100.01:3	Sbic(1);Zmay(1)	N	6		SINGLE_COPY_CLUSTER
615	Atha|AT5G24120.1;Bdis|Bradi2g14790.1;Osat|Os05g0586600.01;Sbic|Sb09g030110.1;Sita|Si021904m;Zmay|GRMZM2G077436_T01	Osat|Os05g0586600.01:3	Sbic(1);Zmay(1)	N	6		SINGLE_COPY_CLUSTER
616	Atha|AT5G11600.1;Bdis|Bradi2g14190.1;Osat|Os05g0596200.02;Sbic|Sb09g030890.1;Sita|Si023445m;Zmay|GRMZM2G012901_T01	Osat|Os05g0596200.02:2	Sbic(1);Sita(1);Zmay(1)	N	6		SINGLE_COPY_CLUSTER
617	Atha|AT4G16620.1;Atha|AT5G47470.1;Bdis|Bradi3g16590.1;Osat|Os06g0105700.01;Sbic|Sb07g003790.1;Sbic|Sb10g000580.1;Sita|Si014975m;Zmay|GRMZM2G135044_T02	Osat|Os06g0105700.01:4	Sbic(1);Zmay(1)	N	8		OTHER_COPY_NUMBER
618	Atha|AT3G16370.1;Bdis|Bradi1g50970.1;Osat|Os06g0148200.01;Sbic|Sb10g003340.1;Sita|Si006758m;Zmay|GRMZM2G158205_T01	Osat|Os06g0148200.01:4	Sbic(1);Sita(1);Zmay(1)	N	6		SINGLE_COPY_CLUSTER
619	Atha|AT1G09100.1;Atha|AT3G05530.1;Bdis|Bradi1g48010.1;Bdis|Bradi3g54490.1;Osat|Os02g0803700.01;Osat|Os06g0173100.01;Sbic|Sb04g036320.1;Sbic|Sb10g005010.1;Sita|Si006488m;Sita|Si017277m;Zmay|GRMZM2G027282_T03;Zmay|GRMZM2G032505_T03	Osat|Os02g0803700.01:7	Sbic(1);Sita(1);Zmay(1)	N	12		OTHER_COPY_NUMBER
620	Atha|AT3G08580.1;Atha|AT4G28390.1;Atha|AT5G13490.1;Bdis|Bradi3g53520.1;Osat|Os02g0718900.01;Osat|Os05g0302700.01;Sbic|Sb01g048660.1;Sbic|Sb04g029750.1;Sbic|Sb10g012150.1;Sita|Si017474m;Sita|Si036147m;Sita|Si036154m;Zmay|GRMZM2G105571_T01;Zmay|GRMZM2G135186_T03;Zmay|GRMZM2G420988_T01;Zmay|GRMZM5G837108_T02	Osat|Os02g0718900.01:2	Sbic(1);Zmay(1)	N	16		OTHER_COPY_NUMBER
621	Atha|AT1G23800.1;Atha|AT3G24503.1;Atha|AT3G48000.1;Bdis|Bradi1g37090.1;Bdis|Bradi1g43770.1;Bdis|Bradi2g42360.1;Bdis|Bradi2g42380.1;Osat|Os01g0591000.01;Osat|Os01g0591300.01;Osat|Os02g0730000.02;Osat|Os06g0270900.01;Sbic|Sb03g026550.1;Sbic|Sb03g026570.1;Sbic|Sb04g029040.1;Sbic|Sb10g009790.1;Sbic|Sb10g023000.1;Sita|Si000743m;Sita|Si000898m;Sita|Si006183m;Sita|Si006255m;Sita|Si016807m;Sita|Si040073m…	Osat|Os01g0591000.01:2	Sbic(1)	N	28	Zmay(1)	OTHER_COPY_NUMBER
622	Atha|AT4G32050.1;Bdis|Bradi3g54270.1;Osat|Os02g0798700.01;Sbic|Sb04g036110.1;Sbic|Sb10g026660.1;Sita|Si016644m;Zmay|GRMZM2G467717_T01	Osat|Os02g0798700.01:8	Sbic(1)	N	7		OTHER_COPY_NUMBER
623	Atha|AT1G19940.1;Atha|AT1G75680.1;Bdis|Bradi1g35220.1;Bdis|Bradi4g36240.1;Osat|Os06g0715300.01;Osat|Os09g0533900.01;Sbic|Sb02g030990.1;Sbic|Sb10g030140.1;Sita|Si006241m;Sita|Si029476m;Zmay|GRMZM2G147422_T01;Zmay|GRMZM2G153987_T01	Osat|Os06g0715300.01:5	Sbic(1);Zmay(1)	N	12		OTHER_COPY_NUMBER
624	Atha|AT1G76050.2;Bdis|Bradi1g30180.1;Osat|Os06g0717400.01;Sbic|Sb10g030300.1;Sita|Si007819m;Zmay|GRMZM2G151200_T01	Osat|Os06g0717400.01:2	Sbic(1);Sita(1);Zmay(1)	N	6		SINGLE_COPY_CLUSTER
625	Atha|AT1G42560.1;Atha|AT2G17430.1;Atha|AT2G17480.1;Atha|AT2G33670.1;Atha|AT5G65970.1;Bdis|Bradi2g33520.1;Bdis|Bradi3g32230.1;Osat|Os10g0541000.01;Sbic|Sb01g030400.1;Sbic|Sb10g031010.1;Sita|Si012504m;Sita|Si034907m;Zmay|GRMZM2G000376_T01;Zmay|GRMZM2G040441_T01;Zmay|GRMZM2G325653_T02	Osat|Os10g0541000.01:8	Sbic(1);Sita(1);Zmay(2)	N	15		OTHER_COPY_NUMBER
626	Atha|AT1G42560.1;Atha|AT2G17430.1;Atha|AT2G17480.1;Atha|AT2G33670.1;Atha|AT5G65970.1;Bdis|Bradi2g33520.1;Bdis|Bradi3g32230.1;Osat|Os10g0541000.01;Sbic|Sb01g030400.1;Sbic|Sb10g031010.1;Sita|Si012504m;Sita|Si034907m;Zmay|GRMZM2G000376_T01;Zmay|GRMZM2G040441_T01;Zmay|GRMZM2G325653_T02	Osat|Os10g0541000.01:2	Sbic(1);Sita(1);Zmay(2)	N	15		OTHER_COPY_NUMBER
627	Atha|AT1G53310.1;Atha|AT2G42600.1;Atha|AT3G14940.1;Bdis|Bradi1g39170.1;Bdis|Bradi2g06620.1;Bdis|Bradi2g50380.1;Bdis|Bradi3g09210.1;Bdis|Bradi4g27910.1;Osat|Os01g0208700.01;Osat|Os01g0758300.01;Osat|Os02g0244700.01;Osat|Os08g0366000.01;Osat|Os09g0315700.01;Sbic|Sb02g021090.1;Sbic|Sb03g035090.1;Sbic|Sb04g008720.1;Sbic|Sb07g014960.1;Sbic|Sb10g021330.1;Sita|Si000160m;Sita|Si000184m;Sita|Si005789m;Sit…	Osat|Os01g0208700.01:8	Sita(1)	N	28		OTHER_COPY_NUMBER
628	Atha|AT1G53310.1;Atha|AT2G42600.1;Atha|AT3G14940.1;Bdis|Bradi1g39170.1;Bdis|Bradi2g06620.1;Bdis|Bradi2g50380.1;Bdis|Bradi3g09210.1;Bdis|Bradi4g27910.1;Osat|Os01g0208700.01;Osat|Os01g0758300.01;Osat|Os02g0244700.01;Osat|Os08g0366000.01;Osat|Os09g0315700.01;Sbic|Sb02g021090.1;Sbic|Sb03g035090.1;Sbic|Sb04g008720.1;Sbic|Sb07g014960.1;Sbic|Sb10g021330.1;Sita|Si000160m;Sita|Si000184m;Sita|Si005789m;Sit…	Osat|Os01g0208700.01:1	Sita(1)	N	28		OTHER_COPY_NUMBER
629	Atha|AT1G68740.1;Atha|AT3G23430.1;Bdis|Bradi1g42350.1;Bdis|Bradi3g54920.1;Osat|Os01g0110100.01;Osat|Os02g0809800.01;Osat|Os06g0493600.01;Sbic|Sb03g008460.1;Sbic|Sb04g036730.1;Sbic|Sb10g014220.1;Sita|Si000294m;Sita|Si005850m;Sita|Si016343m;Zmay|GRMZM2G064657_T01;Zmay|GRMZM2G466545_T01	Osat|Os01g0110100.01:8	Sita(1)	N	15		OTHER_COPY_NUMBER
630	Atha|AT1G34170.3;Atha|AT1G34310.1;Atha|AT1G34390.1;Atha|AT1G34410.1;Atha|AT1G35240.1;Atha|AT1G35520.1;Atha|AT1G35540.1;Atha|AT1G59750.1;Atha|AT2G46530.3;Atha|AT3G61830.1;Atha|AT4G23980.1;Atha|AT5G62000.1;Bdis|Bradi2g08120.1;Bdis|Bradi2g59480.1;Bdis|Bradi3g45880.1;Bdis|Bradi4g07470.1;Bdis|Bradi4g17410.4;Bdis|Bradi5g10950.1;Osat|Os01g0236300.01;Osat|Os01g0927600.01;Osat|Os02g0557200.01;Osat|Os04g04…	Osat|Os01g0236300.01:2	Sita(1)	N	45		OTHER_COPY_NUMBER
631	Atha|AT3G13730.1;Atha|AT4G36380.1;Bdis|Bradi2g05980.1;Bdis|Bradi2g33050.1;Osat|Os01g0197100.00;Sbic|Sb03g002870.1;Sbic|Sb09g006260.1;Sita|Si001130m;Zmay|GRMZM2G032896_T01;Zmay|GRMZM2G143235_T01	Osat|Os01g0197100.00:1	Sita(1)	N	10		OTHER_COPY_NUMBER
632	Atha|AT2G40420.1;Atha|AT3G56200.1;Bdis|Bradi2g53730.1;Osat|Os01g0825800.01;Sbic|Sb03g038470.1;Sita|Si001364m;Zmay|GRMZM2G036448_T01	Osat|Os01g0825800.01:1	Sita(1)	N	7		OTHER_COPY_NUMBER
633	Atha|AT1G78530.1;Bdis|Bradi2g08660.1;Osat|Os01g0247500.01;Sita|Si001901m	Osat|Os01g0247500.01:3	Sita(1)	N	4		OTHER_COPY_NUMBER
634	Atha|AT1G48210.1;Atha|AT1G48220.1;Atha|AT2G47060.4;Atha|AT3G17410.1;Atha|AT3G62220.1;Bdis|Bradi2g11230.1;Bdis|Bradi2g12130.1;Bdis|Bradi2g36980.1;Osat|Os01g0323100.01;Osat|Os05g0135800.01;Sbic|Sb03g011910.1;Sbic|Sb03g013140.1;Sbic|Sb09g002850.1;Sita|Si001961m;Sita|Si001994m;Sita|Si022446m;Zmay|GRMZM2G061447_T03;Zmay|GRMZM2G085038_T01;Zmay|GRMZM2G343024_T01;Zmay|GRMZM2G378547_T01	Osat|Os01g0323100.01:4	Sita(1)	N	20		OTHER_COPY_NUMBER
635	Atha|AT1G27600.1;Bdis|Bradi3g23120.1;Osat|Os10g0205300.01;Sbic|Sb03g011010.1;Sita|Si002282m;Zmay|GRMZM2G179504_T02	Osat|Os10g0205300.01:2	Sita(1)	N	6		SINGLE_COPY_CLUSTER
636	Atha|AT3G46540.1;Bdis|Bradi2g54610.1;Osat|Os01g0841000.01;Sita|Si002454m;Zmay|GRMZM2G463415_T01	Osat|Os01g0841000.01:2	Sita(1);Zmay(1)	N	5		OTHER_COPY_NUMBER
637	Atha|AT5G10480.3;Bdis|Bradi2g03320.1;Osat|Os01g0150200.01;Osat|Os04g0271200.01;Sbic|Sb03g006050.1;Sita|Si002841m;Zmay|GRMZM2G151087_T02	Osat|Os01g0150200.01:3	Sita(1)	N	7		OTHER_COPY_NUMBER
638	Atha|AT1G17350.2;Atha|AT1G72420.1;Bdis|Bradi2g48720.1;Osat|Os01g0727400.01;Sbic|Sb03g004460.1;Sita|Si003076m;Zmay|GRMZM2G144716_T01	Osat|Os01g0727400.01:2	Sita(1)	N	7		OTHER_COPY_NUMBER
639	Atha|AT1G30900.1;Atha|AT2G14720.1;Atha|AT2G14740.1;Atha|AT2G30290.2;Atha|AT2G34940.1;Atha|AT3G52850.1;Atha|AT4G20110.2;Bdis|Bradi1g17670.1;Bdis|Bradi1g31820.1;Bdis|Bradi1g63210.1;Bdis|Bradi3g24680.1;Bdis|Bradi4g44380.1;Bdis|Bradi5g21370.1;Osat|Os03g0335300.01;Osat|Os04g0611400.01;Osat|Os06g0664300.01;Osat|Os07g0680000.01;Osat|Os10g0346600.00;Osat|Os11g0116550.01;Osat|Os12g0116000.01;Sbic|Sb01g036…	Osat|Os03g0335300.01:7	Sita(1)	N	39	Zmay(1)	OTHER_COPY_NUMBER
640	Atha|AT5G38530.1;Bdis|Bradi1g35600.1;Sbic|Sb10g024680.1;Sita|Si006289m;Zmay|GRMZM2G054465_T01	Sbic|Sb10g024680.1:3	Sita(1)	N	5		OTHER_COPY_NUMBER
641	Atha|AT1G66430.1;Bdis|Bradi1g45030.1;Osat|Os06g0232200.00;Sbic|Sb10g008280.1;Sita|Si006629m;Zmay|GRMZM2G072091_T01	Osat|Os06g0232200.00:4	Sita(1)	N	6		SINGLE_COPY_CLUSTER
642	Atha|AT1G20380.1;Atha|AT1G76140.1;Bdis|Bradi3g03190.1;Osat|Os01g0108200.01;Osat|Os04g0561500.01;Sbic|Sb06g025250.1;Sbic|Sb08g015530.1;Sita|Si009438m;Sita|Si029014m;Zmay|GRMZM2G015238_T01;Zmay|GRMZM2G322819_T03	Osat|Os01g0108200.01:3	Sita(1)	N	11	Bdis(1)	OTHER_COPY_NUMBER
643	Atha|AT2G44990.1;Bdis|Bradi5g17660.1;Osat|Os04g0550600.01;Sbic|Sb06g024560.1;Sita|Si009605m;Zmay|GRMZM2G158657_T01	Osat|Os04g0550600.01:5	Sita(1)	N	6		SINGLE_COPY_CLUSTER
644	Atha|AT4G20050.1;Bdis|Bradi5g21590.1;Osat|Os04g0613200.01;Sbic|Sb06g028280.1;Sita|Si009969m;Zmay|GRMZM2G045596_T01	Osat|Os04g0613200.01:2	Sita(1)	N	6		SINGLE_COPY_CLUSTER
645	Atha|AT4G36250.1;Bdis|Bradi3g50180.1;Bdis|Bradi3g50200.1;Bdis|Bradi5g17110.1;Osat|Os02g0646500.01;Osat|Os02g0647900.01;Osat|Os04g0540600.01;Sbic|Sb04g033420.1;Sbic|Sb06g023975.1;Sita|Si009984m;Sita|Si017050m;Zmay|GRMZM2G155502_T03;Zmay|GRMZM2G169458_T01	Osat|Os02g0646500.01:9	Sita(1)	N	13		OTHER_COPY_NUMBER
646	Atha|AT5G41800.1;Bdis|Bradi2g14810.1;Bdis|Bradi2g43820.1;Osat|Os01g0621200.00;Osat|Os05g0586500.01;Sbic|Sb03g028210.1;Sbic|Sb09g030080.1;Sita|Si001355m;Sita|Si010076m;Sita|Si012737m;Sita|Si024570m;Zmay|GRMZM2G057733_T01	Osat|Os01g0621200.00:2	Sita(1)	N	12		OTHER_COPY_NUMBER
647	Atha|AT2G19330.1;Atha|AT4G26050.1;Atha|AT4G29880.1;Bdis|Bradi5g20880.1;Osat|Os04g0605300.01;Sbic|Sb06g027760.1;Sita|Si010446m;Zmay|GRMZM2G072518_T01	Osat|Os04g0605300.01:2	Sita(1)	N	8		OTHER_COPY_NUMBER
648	Atha|AT2G28160.1;Bdis|Bradi5g07720.1;Osat|Os04g0381700.00;Sbic|Sb06g012030.1;Sita|Si010468m;Sita|Si010533m;Zmay|GRMZM2G107672_T01;Zmay|GRMZM2G173521_T01	Osat|Os04g0381700.00:1	Sita(1)	N	8		OTHER_COPY_NUMBER
649	Atha|AT5G21482.1;Bdis|Bradi3g37690.1;Sbic|Sb07g022530.1;Sita|Si013569m;Zmay|GRMZM2G348452_T01	Sbic|Sb07g022530.1:1	Sita(1)	N	5		OTHER_COPY_NUMBER
650	Atha|AT1G74920.1;Atha|AT3G48170.1;Bdis|Bradi3g36150.1;Bdis|Bradi5g12620.1;Osat|Os04g0464200.01;Osat|Os08g0424500.01;Sbic|Sb06g019200.1;Sbic|Sb07g020650.1;Sita|Si009902m;Sita|Si013592m;Zmay|GRMZM2G016189_T01;Zmay|GRMZM2G135470_T01	Osat|Os04g0464200.01:1	Sita(1)	N	12	Sbic(1)	OTHER_COPY_NUMBER
651	Atha|AT1G12420.1;Atha|AT4G22780.1;Bdis|Bradi3g13880.1;Osat|Os08g0118100.00;Sbic|Sb07g001810.1;Sita|Si013785m;Zmay|GRMZM2G034404_T01;Zmay|GRMZM2G092432_T01	Osat|Os08g0118100.00:1	Sita(1)	N	8		OTHER_COPY_NUMBER
652	Atha|AT2G16720.1;Atha|AT4G34990.1;Osat|Os08g0549000.00;Sbic|Sb07g024890.1;Sita|Si015081m;Zmay|GRMZM2G084583_T01;Zmay|GRMZM2G419239_T01	Osat|Os08g0549000.00:1	Sita(1)	N	7		OTHER_COPY_NUMBER
653	Atha|AT1G64040.1;Atha|AT2G29400.1;Atha|AT2G39840.1;Atha|AT3G46820.1;Atha|AT4G11240.1;Atha|AT5G43380.1;Atha|AT5G59160.1;Bdis|Bradi1g48410.1;Bdis|Bradi1g66970.1;Bdis|Bradi3g37570.1;Bdis|Bradi3g55620.1;Osat|Os02g0820000.01;Osat|Os03g0268000.01;Osat|Os06g0164100.01;Osat|Os08g0455600.01;Sbic|Sb01g039930.1;Sbic|Sb04g037500.1;Sbic|Sb07g022270.1;Sbic|Sb10g004490.1;Sita|Si006901m;Sita|Si015365m;Sita|Si020…	Osat|Os02g0820000.01:1	Sita(1)	N	28		OTHER_COPY_NUMBER
654	Atha|AT1G68010.2;Bdis|Bradi3g00330.1;Osat|Os02g0101500.01;Sbic|Sb04g000320.1;Sita|Si017480m;Zmay|GRMZM2G074282_T02	Osat|Os02g0101500.01:5	Sita(1)	N	6		SINGLE_COPY_CLUSTER
655	Atha|AT3G51460.1;Atha|AT3G51830.1;Atha|AT5G66020.1;Bdis|Bradi1g65570.1;Bdis|Bradi4g20110.1;Bdis|Bradi4g42300.1;Osat|Os02g0554300.01;Osat|Os03g0290500.01;Osat|Os11g0309000.01;Sbic|Sb01g038490.1;Sbic|Sb04g022640.1;Sbic|Sb08g003370.1;Sita|Si017514m;Sita|Si024969m;Sita|Si035567m;Zmay|GRMZM2G047894_T01;Zmay|GRMZM2G171080_T01;Zmay|GRMZM2G418916_T01	Osat|Os02g0554300.01:11	Sita(1)	N	18		OTHER_COPY_NUMBER
656	Atha|AT1G20020.1;Atha|AT5G66190.1;Bdis|Bradi1g52020.1;Bdis|Bradi3g00660.1;Osat|Os02g0103800.01;Osat|Os06g0107700.01;Sbic|Sb03g046340.1;Sbic|Sb10g000720.1;Sita|Si017591m;Sita|Si017629m;Zmay|GRMZM2G059083_T01;Zmay|GRMZM2G059191_T01;Zmay|GRMZM2G168143_T01	Osat|Os02g0103800.01:3	Sita(1)	N	13		OTHER_COPY_NUMBER
657	Atha|AT1G20020.1;Atha|AT5G66190.1;Bdis|Bradi1g52020.1;Bdis|Bradi3g00660.1;Osat|Os02g0103800.01;Osat|Os06g0107700.01;Sbic|Sb03g046340.1;Sbic|Sb10g000720.1;Sita|Si017591m;Sita|Si017629m;Zmay|GRMZM2G059083_T01;Zmay|GRMZM2G059191_T01;Zmay|GRMZM2G168143_T01	Osat|Os02g0103800.01:2	Sita(1)	N	13		OTHER_COPY_NUMBER
658	Atha|AT5G19530.1;Bdis|Bradi3g09110.1;Osat|Os02g0237100.01;Sbic|Sb02g025980.1;Sita|Si017680m;Sita|Si030369m	Osat|Os02g0237100.01:4	Sita(1)	N	6		OTHER_COPY_NUMBER
659	Atha|AT4G33540.1;Bdis|Bradi3g60470.1;Osat|Os02g0829500.01;Sbic|Sb04g038260.1;Sita|Si017794m;Zmay|GRMZM2G019177_T03	Osat|Os02g0829500.01:3	Sita(1)	N	6		SINGLE_COPY_CLUSTER
660	Atha|AT4G03280.1;Bdis|Bradi1g24980.1;Osat|Os07g0556200.01;Sbic|Sb09g020820.1;Sita|Si017921m;Zmay|GRMZM2G038365_T01;Zmay|GRMZM2G162748_T01	Osat|Os07g0556200.01:3	Sita(1)	N	7		OTHER_COPY_NUMBER
661	Atha|AT3G18240.1;Atha|AT4G21460.1;Bdis|Bradi3g11230.1;Osat|Os08g0513300.01;Sbic|Sb03g043360.1;Sita|Si018362m;Zmay|GRMZM2G151285_T01	Osat|Os08g0513300.01:2	Sita(1)	N	7		OTHER_COPY_NUMBER
662	Atha|AT5G24000.1;Atha|AT5G52540.1;Bdis|Bradi1g52080.1;Bdis|Bradi1g52470.1;Osat|Os06g0107100.02;Sbic|Sb10g000200.1;Sbic|Sb10g000690.1;Sita|Si008152m;Sita|Si019049m;Zmay|GRMZM2G084944_T01	Osat|Os06g0107100.02:3	Sita(1)	N	10		OTHER_COPY_NUMBER
663	Atha|AT1G32170.1;Atha|AT4G18990.1;Bdis|Bradi3g02700.1;Osat|Os02g0127800.01;Osat|Os02g0696500.01;Sbic|Sb04g002290.1;Sbic|Sb04g031050.1;Sita|Si017659m;Sita|Si019429m;Zmay|GRMZM2G060837_T05;Zmay|GRMZM2G112198_T01	Osat|Os02g0127800.01:2	Sita(1)	N	11		OTHER_COPY_NUMBER
664	Atha|AT5G57800.1;Bdis|Bradi1g31140.1;Bdis|Bradi3g05880.1;Bdis|Bradi4g30750.1;Osat|Os02g0178800.01;Osat|Os06g0653000.01;Osat|Os09g0426800.01;Sbic|Sb02g025220.1;Sbic|Sb04g005330.1;Sbic|Sb10g025920.1;Sita|Si006073m;Sita|Si013427m;Sita|Si019489m;Sita|Si028977m;Zmay|GRMZM2G029912_T01;Zmay|GRMZM2G083526_T01;Zmay|GRMZM2G114642_T01	Osat|Os02g0178800.01:4	Sita(1)	N	17		OTHER_COPY_NUMBER
665	Atha|AT2G42430.1;Bdis|Bradi3g55680.1;Osat|Os02g0820500.01;Sbic|Sb04g037550.1;Sita|Si019578m;Zmay|GRMZM2G075499_T01	Osat|Os02g0820500.01:1	Sita(1)	N	6		SINGLE_COPY_CLUSTER
666	Atha|AT2G38470.1;Atha|AT5G07100.1;Bdis|Bradi2g00280.1;Bdis|Bradi4g01950.1;Osat|Os05g0343400.01;Sbic|Sb09g015900.1;Sita|Si021956m;Zmay|GRMZM2G012724_T01;Zmay|GRMZM2G449681_T01	Osat|Os05g0343400.01:3	Sita(1)	N	9		OTHER_COPY_NUMBER
667	Atha|AT3G10840.1;Bdis|Bradi4g44300.1;Osat|Os11g0119100.01;Osat|Os12g0118400.02;Sbic|Sb09g007920.1;Sita|Si021982m;Zmay|GRMZM2G118597_T02	Osat|Os11g0119100.01:2	Sita(1)	N	7		OTHER_COPY_NUMBER
668	Atha|AT1G51770.1;Atha|AT3G21310.1;Osat|Os12g0635500.01;Sbic|Sb08g022900.1;Sita|Si022205m;Sita|Si022249m;Zmay|GRMZM2G067162_T02;Zmay|GRMZM2G110395_T01	Osat|Os12g0635500.01:1	Sita(1)	N	8		OTHER_COPY_NUMBER
669	Atha|AT3G01910.1;Bdis|Bradi3g41170.1;Osat|Os08g0530400.01;Osat|Os12g0442800.01;Sbic|Sb07g026290.1;Sbic|Sb09g003680.1;Sita|Si013470m;Sita|Si022247m;Zmay|GRMZM2G114739_T01	Osat|Os08g0530400.01:4	Sita(1)	N	9		OTHER_COPY_NUMBER
670	Atha|AT1G09340.1;Bdis|Bradi4g08030.1;Osat|Os12g0420200.01;Sbic|Sb08g005500.1;Sita|Si022373m;Zmay|GRMZM2G080546_T01;Zmay|GRMZM2G165655_T03	Osat|Os12g0420200.01:7	Sita(1)	N	7		OTHER_COPY_NUMBER
671	Atha|AT1G18090.1;Bdis|Bradi1g41770.1;Sita|Si024115m	Bdis|Bradi1g41770.1:1	Sita(1)	N	3		OTHER_COPY_NUMBER
672	Atha|AT3G01530.1;Atha|AT3G27810.1;Atha|AT5G40350.1;Osat|Os05g0568200.00;Sita|Si024431m	Osat|Os05g0568200.00:1	Sita(1)	N	5		OTHER_COPY_NUMBER
673	Atha|AT1G04920.1;Atha|AT4G10120.1;Atha|AT5G11110.1;Atha|AT5G20280.1;Bdis|Bradi1g30520.1;Bdis|Bradi2g58860.1;Bdis|Bradi3g06220.1;Bdis|Bradi3g20120.1;Bdis|Bradi4g21750.1;Osat|Os02g0184400.01;Osat|Os08g0301500.01;Osat|Os11g0236100.01;Sbic|Sb03g043900.1;Sbic|Sb04g005720.1;Sbic|Sb05g007310.1;Sbic|Sb09g028570.1;Sbic|Sb10g025240.1;Sita|Si000130m;Sita|Si005783m;Sita|Si013170m;Sita|Si016229m;Sita|Si025907…	Osat|Os02g0184400.01:7	Sita(1)	N	29	Osat(1)	OTHER_COPY_NUMBER
674	Atha|AT2G39730.1;Bdis|Bradi4g09120.1;Osat|Os11g0707000.02;Sbic|Sb05g027870.1;Sbic|Sb05g027880.1;Sita|Si026402m;Sita|Si026414m;Sita|Si027442m;Zmay|GRMZM2G162200_T01;Zmay|GRMZM2G162282_T01	Osat|Os11g0707000.02:3	Sita(2)	N	10		OTHER_COPY_NUMBER
675	Atha|AT4G25980.1;Bdis|Bradi4g22660.1;Osat|Os11g0210100.01;Sbic|Sb05g009400.1;Sita|Si026601m;Zmay|GRMZM2G061230_T02	Osat|Os11g0210100.01:3	Sita(1)	N	6		SINGLE_COPY_CLUSTER
676	Atha|AT4G13550.1;Bdis|Bradi5g15300.1;Osat|Os04g0509100.00;Sbic|Sb06g022160.1;Sita|Si009352m;Sita|Si027717m;Zmay|GRMZM2G377641_T01	Osat|Os04g0509100.00:7	Sita(1)	N	7		OTHER_COPY_NUMBER
677	Atha|AT2G32290.1;Atha|AT4G15210.1;Bdis|Bradi1g25440.1;Bdis|Bradi1g25450.1;Osat|Os07g0543100.00;Sbic|Sb02g035590.1;Sbic|Sb02g035600.1;Sita|Si029378m;Sita|Si033152m;Zmay|GRMZM2G058310_T01;Zmay|GRMZM5G803981_T01	Osat|Os07g0543100.00:4	Sita(1)	N	11		OTHER_COPY_NUMBER
678	Atha|AT1G09160.1;Atha|AT1G47380.1;Atha|AT1G68410.1;Bdis|Bradi1g16810.1;Bdis|Bradi1g60520.1;Bdis|Bradi1g64780.1;Bdis|Bradi2g13820.1;Bdis|Bradi3g46430.1;Bdis|Bradi4g32230.1;Bdis|Bradi5g11780.1;Osat|Os02g0567200.01;Osat|Os03g0301700.01;Osat|Os03g0395100.01;Osat|Os07g0690400.01;Osat|Os09g0459600.01;Sbic|Sb01g033320.1;Sbic|Sb01g037810.1;Sbic|Sb02g026710.1;Sbic|Sb02g043760.1;Sbic|Sb03g016300.1;Sbic|Sb0…	Osat|Os02g0567200.01:4	Sita(1)	N	40		OTHER_COPY_NUMBER
679	Atha|AT2G43120.1;Atha|AT3G59220.1;Atha|AT3G59260.1;Bdis|Bradi1g01870.1;Osat|Os03g0845000.01;Sbic|Sb01g001470.1;Sita|Si030178m;Sita|Si036157m;Zmay|GRMZM2G016290_T04;Zmay|GRMZM2G165987_T02	Osat|Os03g0845000.01:3	Sita(2)	N	10		OTHER_COPY_NUMBER
680	Atha|AT2G18980.1;Atha|AT3G49960.1;Atha|AT4G30170.1;Atha|AT4G37520.1;Atha|AT4G37530.1;Atha|AT5G67400.1;Bdis|Bradi1g07780.1;Osat|Os03g0762400.01;Osat|Os07g0115300.01;Sbic|Sb01g007230.1;Sbic|Sb02g001140.1;Sita|Si030497m;Sita|Si036628m;Zmay|GRMZM2G047456_T04;Zmay|GRMZM2G048775_T01;Zmay|GRMZM2G136042_T01	Osat|Os03g0762400.01:3	Sita(1);Zmay(1)	N	16		OTHER_COPY_NUMBER
681	Atha|AT4G35190.1;Bdis|Bradi4g37070.1;Osat|Os09g0547500.01;Sbic|Sb02g031870.1;Sita|Si031014m;Zmay|GRMZM2G019363_T02	Osat|Os09g0547500.01:1	Sita(1)	N	6		SINGLE_COPY_CLUSTER
682	Atha|AT2G01730.1;Bdis|Bradi4g29760.1;Osat|Os09g0397900.01;Sbic|Sb03g028040.1;Sita|Si029386m;Sita|Si032414m;Zmay|GRMZM2G160151_T03	Osat|Os09g0397900.01:1	Sita(1)	N	7		OTHER_COPY_NUMBER
683	Atha|AT2G16230.1;Atha|AT4G34480.1;Bdis|Bradi1g12810.1;Osat|Os03g0669300.01;Sbic|Sb01g012380.1;Sita|Si035430m;Zmay|GRMZM2G046101_T01;Zmay|GRMZM5G858249_T01	Osat|Os03g0669300.01:2	Sita(1)	N	8		OTHER_COPY_NUMBER
684	Atha|AT2G01900.1;Bdis|Bradi1g68680.1;Osat|Os03g0238300.01;Sbic|Sb01g041580.1;Sita|Si035556m;Zmay|GRMZM2G152390_T05;Zmay|GRMZM2G178279_T01	Osat|Os03g0238300.01:4	Sita(1)	N	7		OTHER_COPY_NUMBER
685	Atha|AT5G17990.1;Bdis|Bradi1g76800.1;Osat|Os03g0126000.01;Sbic|Sb01g048790.1;Sita|Si036040m;Zmay|GRMZM2G051219_T01	Osat|Os03g0126000.01:1	Sita(1)	N	6		SINGLE_COPY_CLUSTER
686	Atha|AT4G17360.1;Atha|AT5G47435.1;Bdis|Bradi1g78480.1;Osat|Os03g0102100.02;Sbic|Sb01g050510.1;Sita|Si019996m;Sita|Si036404m;Zmay|GRMZM2G168281_T01	Osat|Os03g0102100.02:3	Sita(1)	N	8		OTHER_COPY_NUMBER
687	Atha|AT1G48320.1;Bdis|Bradi1g12080.1;Osat|Os03g0691400.01;Sbic|Sb01g011520.1;Sita|Si037483m;Zmay|GRMZM5G861357_T01	Osat|Os03g0691400.01:1	Sita(1)	N	6		SINGLE_COPY_CLUSTER
688	Atha|AT2G26580.1;Bdis|Bradi1g13570.1;Bdis|Bradi4g01300.1;Osat|Os03g0650000.01;Osat|Os12g0621100.01;Sbic|Sb08g022030.1;Sita|Si023308m;Sita|Si037789m;Zmay|GRMZM2G074124_T05;Zmay|GRMZM2G085873_T01;Zmay|GRMZM2G141955_T03	Osat|Os03g0650000.01:1	Sita(1)	N	11	Zmay(1)	OTHER_COPY_NUMBER
689	Atha|AT2G47650.2;Atha|AT3G53520.4;Atha|AT3G62830.1;Bdis|Bradi1g18020.1;Bdis|Bradi1g66230.1;Bdis|Bradi2g11960.1;Bdis|Bradi2g27870.4;Bdis|Bradi2g54380.1;Osat|Os01g0315800.01;Osat|Os03g0280800.01;Osat|Os05g0363200.01;Sbic|Sb01g035730.1;Sbic|Sb01g039050.1;Sbic|Sb03g012980.1;Sbic|Sb03g039180.1;Sbic|Sb09g018070.1;Sita|Si001529m;Sita|Si001688m;Sita|Si022041m;Sita|Si029263m;Sita|Si035835m;Sita|Si039203m;…	Osat|Os01g0315800.01:3	Sita(1)	N	28		OTHER_COPY_NUMBER
690	Atha|AT3G03480.1;Atha|AT5G17540.1;Bdis|Bradi3g30220.1;Sbic|Sb01g017800.1;Sita|Si039409m;Sita|Si040265m;Sita|Si040280m;Zmay|GRMZM2G005046_T01;Zmay|GRMZM2G037591_T01;Zmay|GRMZM2G122503_T01;Zmay|GRMZM2G129266_T01	Sbic|Sb01g017800.1:1	Sita(2)	N	11		OTHER_COPY_NUMBER
691	Atha|AT3G13180.1;Bdis|Bradi4g33070.1;Osat|Os09g0477900.01;Sbic|Sb02g027560.1;Sita|Si029366m;Zmay|AC198353.5_FGT004	Osat|Os09g0477900.01:5	Zmay(1)	N	6		SINGLE_COPY_CLUSTER
692	Atha|AT1G65610.1;Atha|AT4G24260.1;Atha|AT5G49720.1;Bdis|Bradi1g09460.1;Bdis|Bradi1g63560.1;Bdis|Bradi5g14580.1;Osat|Os03g0329500.01;Osat|Os03g0736300.01;Osat|Os04g0497200.01;Sbic|Sb01g008860.1;Sbic|Sb01g036480.1;Sbic|Sb06g021440.1;Sita|Si009616m;Sita|Si012680m;Sita|Si034713m;Sita|Si035386m;Zmay|AC199765.4_FGT008;Zmay|GRMZM2G003379_T01;Zmay|GRMZM2G066162_T01;Zmay|GRMZM2G099101_T01;Zmay|GRMZM2G1107…	Osat|Os03g0329500.01:2	Zmay(1)	N	23		OTHER_COPY_NUMBER
693	Atha|AT4G25610.1;Bdis|Bradi4g38720.1;Osat|Os09g0570200.01;Sbic|Sb02g012410.1;Sita|Si029321m;Zmay|AC234522.1_FGT009;Zmay|GRMZM2G142502_T02	Osat|Os09g0570200.01:3	Zmay(1)	N	7		OTHER_COPY_NUMBER
694	Atha|AT5G03795.1;Bdis|Bradi1g54950.1;Osat|Os07g0188700.01;Sbic|Sb02g005180.1;Sita|Si029368m;Zmay|GRMZM2G001938_T01	Osat|Os07g0188700.01:2	Zmay(1)	N	6		SINGLE_COPY_CLUSTER
695	Atha|AT3G17900.1;Bdis|Bradi1g74840.1;Osat|Os03g0152800.02;Sbic|Sb08g015250.1;Sita|Si021236m;Zmay|GRMZM2G005947_T01;Zmay|GRMZM2G150004_T01	Osat|Os03g0152800.02:3	Zmay(1)	N	7		OTHER_COPY_NUMBER
696	Atha|AT2G35130.2;Bdis|Bradi3g05230.1;Osat|Os02g0170000.01;Sbic|Sb04g004710.1;Sita|Si016833m;Zmay|GRMZM2G007372_T01	Osat|Os02g0170000.01:3	Zmay(1)	N	6		SINGLE_COPY_CLUSTER
697	Atha|AT1G34020.1;Atha|AT4G09810.1;Atha|AT4G39390.1;Bdis|Bradi3g48720.1;Bdis|Bradi4g43730.1;Bdis|Bradi5g14990.1;Osat|Os02g0614500.01;Osat|Os05g0215800.01;Osat|Os12g0154000.01;Osat|Os12g0154600.01;Sbic|Sb02g038010.1;Sbic|Sb05g001870.1;Sbic|Sb08g001580.1;Sita|Si010809m;Sita|Si012484m;Sita|Si017735m;Sita|Si026614m;Sita|Si036548m;Zmay|GRMZM2G014610_T01;Zmay|GRMZM2G071378_T01;Zmay|GRMZM2G089630_T05;Zma…	Osat|Os02g0614500.01:2	Zmay(1)	N	23		OTHER_COPY_NUMBER
698	Atha|AT5G36700.4;Atha|AT5G36790.1;Bdis|Bradi5g14210.1;Osat|Os04g0490800.01;Sbic|Sb06g021010.1;Sita|Si010403m;Zmay|GRMZM2G018441_T01	Osat|Os04g0490800.01:8	Zmay(1)	N	7		OTHER_COPY_NUMBER
699	Atha|AT3G18760.1;Bdis|Bradi2g07170.1;Osat|Os01g0220300.01;Sbic|Sb03g001540.1;Sita|Si003186m;Zmay|GRMZM2G026868_T01	Osat|Os01g0220300.01:1	Zmay(1)	N	6		SINGLE_COPY_CLUSTER
700	Atha|AT1G45688.1;Atha|AT5G42860.1;Bdis|Bradi5g27260.1;Osat|Os04g0689500.01;Sita|Si022636m;Zmay|GRMZM2G029475_T01;Zmay|GRMZM2G331027_T01	Osat|Os04g0689500.01:1	Zmay(2)	N	7		OTHER_COPY_NUMBER
701	Atha|AT1G10290.1;Atha|AT1G59610.1;Bdis|Bradi1g44440.1;Bdis|Bradi3g36170.1;Bdis|Bradi3g59800.1;Osat|Os02g0738900.01;Osat|Os06g0247800.01;Osat|Os08g0425100.01;Sbic|Sb04g028510.1;Sbic|Sb07g020670.1;Sbic|Sb10g008870.1;Sita|Si005810m;Sita|Si015545m;Sita|Si016256m;Zmay|GRMZM2G029859_T01;Zmay|GRMZM2G157462_T01;Zmay|GRMZM2G163325_T01;Zmay|GRMZM2G485898_T01;Zmay|GRMZM5G811223_T01	Osat|Os02g0738900.01:1	Zmay(1)	N	19	Zmay(1)	OTHER_COPY_NUMBER
702	Atha|AT5G13700.1;Bdis|Bradi3g20680.1;Bdis|Bradi3g25580.1;Osat|Os09g0368200.00;Osat|Os09g0368500.01;Sbic|Sb01g044230.1;Sbic|Sb07g005780.1;Sita|Si022665m;Sita|Si035226m;Sita|Si035357m;Zmay|GRMZM2G034152_T01;Zmay|GRMZM2G071217_T01;Zmay|GRMZM2G071343_T02;Zmay|GRMZM2G153799_T01	Osat|Os09g0368200.00:5	Zmay(1)	N	14		OTHER_COPY_NUMBER
703	Atha|AT5G11650.1;Bdis|Bradi2g06120.1;Osat|Os01g0199400.01;Sbic|Sb03g002710.1;Sita|Si001729m;Zmay|GRMZM2G035131_T01	Osat|Os01g0199400.01:6	Zmay(1)	N	6		SINGLE_COPY_CLUSTER
704	Atha|AT3G61440.1;Bdis|Bradi5g00610.4;Osat|Os04g0165700.01;Sbic|Sb06g001610.1;Sita|Si010368m;Zmay|GRMZM2G036708_T01	Osat|Os04g0165700.01:2	Zmay(1)	N	6		SINGLE_COPY_CLUSTER
705	Atha|AT1G15110.2;Bdis|Bradi2g01370.1;Bdis|Bradi2g17230.1;Osat|Os05g0554400.01;Sbic|Sb03g008030.1;Sbic|Sb09g027850.1;Sita|Si001555m;Sita|Si022157m;Zmay|GRMZM2G039385_T04;Zmay|GRMZM2G095757_T01;Zmay|GRMZM2G110834_T02;Zmay|GRMZM2G477340_T04	Osat|Os05g0554400.01:4	Zmay(1)	N	12		OTHER_COPY_NUMBER
706	Atha|AT1G21870.1;Atha|AT1G77610.1;Bdis|Bradi3g13200.1;Bdis|Bradi5g27550.1;Osat|Os04g0692000.01;Osat|Os08g0104900.01;Sbic|Sb06g034090.1;Sbic|Sb07g000570.1;Sita|Si014028m;Sita|Si022584m;Zmay|GRMZM2G040033_T01;Zmay|GRMZM2G127591_T01	Osat|Os04g0692000.01:3	Zmay(1)	N	12		OTHER_COPY_NUMBER
707	Atha|AT4G28530.1;Bdis|Bradi5g15590.1;Osat|Os04g0515900.01;Sbic|Sb04g036340.1;Sita|Si010799m;Zmay|GRMZM2G043813_T01;Zmay|GRMZM2G081930_T01	Osat|Os04g0515900.01:2	Zmay(1)	N	7		OTHER_COPY_NUMBER
708	Atha|AT2G44100.1;Atha|AT3G59920.1;Atha|AT5G09550.1;Bdis|Bradi1g53020.1;Bdis|Bradi1g66490.1;Bdis|Bradi2g25200.1;Bdis|Bradi2g25210.1;Osat|Os03g0277000.01;Osat|Os05g0304400.01;Osat|Os05g0418000.01;Osat|Os07g0271000.01;Sbic|Sb01g031830.1;Sbic|Sb02g008810.1;Sbic|Sb09g020530.1;Sbic|Sb09g020540.1;Sita|Si022051m;Sita|Si025006m;Sita|Si035698m;Sita|Si039470m;Zmay|GRMZM2G047431_T01;Zmay|GRMZM2G084440_T01;Zm…	Osat|Os03g0277000.01:7	Zmay(1)	N	23		OTHER_COPY_NUMBER
709	Atha|AT4G38810.2;Bdis|Bradi1g68010.1;Bdis|Bradi3g22640.1;Osat|Os10g0177200.01;Sbic|Sb01g004490.1;Sbic|Sb01g041000.1;Sita|Si035993m;Sita|Si036171m;Zmay|GRMZM2G048549_T01;Zmay|GRMZM2G102483_T02	Osat|Os10g0177200.01:4	Zmay(1)	N	10		OTHER_COPY_NUMBER
710	Atha|AT2G33385.2;Bdis|Bradi5g15490.1;Osat|Os04g0512300.01;Sbic|Sb06g022330.1;Sita|Si010385m;Zmay|GRMZM2G052644_T01	Osat|Os04g0512300.01:2	Zmay(1)	N	6		SINGLE_COPY_CLUSTER
711	Atha|AT5G09970.1;Osat|Os10g0403000.00;Sbic|Sb01g022690.1;Sita|Si035025m;Zmay|GRMZM2G054603_T01;Zmay|GRMZM2G167986_T01	Osat|Os10g0403000.00:1	Zmay(1)	N	6		OTHER_COPY_NUMBER
712	Atha|AT3G02820.1;Bdis|Bradi1g29530.1;Bdis|Bradi1g32480.1;Osat|Os02g0762200.01;Sita|Si006956m;Zmay|GRMZM2G057571_T01	Osat|Os02g0762200.01:1	Zmay(1)	N	6		OTHER_COPY_NUMBER
713	Atha|AT1G09340.1;Bdis|Bradi4g08030.1;Osat|Os12g0420200.01;Sbic|Sb08g005500.1;Sita|Si022373m;Zmay|GRMZM2G080546_T01;Zmay|GRMZM2G165655_T03	Osat|Os12g0420200.01:8	Zmay(2)	N	7		OTHER_COPY_NUMBER
714	Atha|AT4G14570.1;Bdis|Bradi3g26780.1;Bdis|Bradi3g26790.1;Osat|Os10g0415600.03;Osat|Os10g0415800.01;Sbic|Sb01g021960.1;Sbic|Sb01g021970.1;Sita|Si034264m;Sita|Si034356m;Zmay|GRMZM2G071268_T01;Zmay|GRMZM2G081504_T06	Osat|Os10g0415600.03:13	Zmay(1)	N	11	Zmay(1)	OTHER_COPY_NUMBER
715	Atha|AT5G03880.1;Bdis|Bradi3g42820.1;Osat|Os08g0558200.01;Sbic|Sb07g024170.1;Sita|Si014045m;Zmay|GRMZM2G022866_T02;Zmay|GRMZM2G085000_T03;Zmay|GRMZM5G804772_T02;Zmay|GRMZM5G825090_T03	Osat|Os08g0558200.01:1	Zmay(1)	N	9		OTHER_COPY_NUMBER
716	Atha|AT5G44740.2;Bdis|Bradi2g50340.1;Osat|Os01g0757800.01;Sbic|Sb03g035050.1;Sita|Si000651m;Zmay|GRMZM2G095084_T02	Osat|Os01g0757800.01:2	Zmay(1)	N	6		SINGLE_COPY_CLUSTER
717	Atha|AT1G51420.1;Atha|AT2G35840.1;Atha|AT3G52340.1;Bdis|Bradi1g55300.1;Bdis|Bradi2g36350.1;Osat|Os01g0376700.01;Osat|Os02g0143100.01;Sbic|Sb04g020180.1;Sbic|Sb09g003460.1;Sbic|Sb09g003463.1;Sita|Si001574m;Sita|Si022142m;Sita|Si024709m;Sita|Si029938m;Zmay|GRMZM2G055489_T02;Zmay|GRMZM2G097641_T02	Osat|Os01g0376700.01:3	Zmay(1)	N	16		OTHER_COPY_NUMBER
718	Atha|AT2G37210.2;Atha|AT3G53450.1;Bdis|Bradi3g28900.1;Bdis|Bradi3g49300.1;Osat|Os10g0479500.01;Sbic|Sb01g019170.1;Sbic|Sb04g026590.1;Sita|Si018209m;Sita|Si037538m;Zmay|GRMZM2G100360_T01	Osat|Os10g0479500.01:6	Zmay(1)	N	10		OTHER_COPY_NUMBER
719	Atha|AT5G23120.1;Bdis|Bradi1g29500.1;Osat|Os06g0729650.00;Sbic|Sb10g031120.1;Sita|Si006603m;Zmay|GRMZM2G102838_T01	Osat|Os06g0729650.00:4	Zmay(1)	N	6		SINGLE_COPY_CLUSTER
720	Atha|AT2G23900.1;Atha|AT3G48950.1;Atha|AT3G61490.1;Atha|AT4G23500.1;Bdis|Bradi1g52050.1;Bdis|Bradi1g76890.1;Osat|Os03g0124900.01;Sbic|Sb01g048880.1;Sbic|Sb10g000660.1;Sita|Si006318m;Sita|Si035616m;Zmay|GRMZM2G107073_T02;Zmay|GRMZM2G119494_T01	Osat|Os03g0124900.01:3	Zmay(1)	N	13		OTHER_COPY_NUMBER
721	Atha|AT5G24270.1;Bdis|Bradi3g10640.1;Osat|Os02g0291000.00;Osat|Os02g0291400.00;Sbic|Sb04g011330.1;Zmay|GRMZM2G110080_T01;Zmay|GRMZM2G137751_T01	Osat|Os02g0291000.00:2	Zmay(2)	N	7		OTHER_COPY_NUMBER
722	Atha|AT3G20050.1;Bdis|Bradi1g49760.1;Bdis|Bradi5g17750.1;Osat|Os04g0551800.01;Sbic|Sb04g035610.1;Sita|Si006193m;Sita|Si009761m;Zmay|GRMZM2G039263_T01;Zmay|GRMZM2G110626_T01	Osat|Os04g0551800.01:16	Zmay(1)	N	9		OTHER_COPY_NUMBER
723	Atha|AT4G19660.1;Atha|AT5G45110.1;Bdis|Bradi1g12870.1;Bdis|Bradi2g51030.1;Osat|Os01g0767900.01;Osat|Os03g0667100.01;Sbic|Sb01g012450.1;Sbic|Sb03g035720.1;Sita|Si000647m;Sita|Si034834m;Zmay|GRMZM2G076450_T01;Zmay|GRMZM2G115162_T01	Osat|Os01g0767900.01:2	Zmay(1)	N	12		OTHER_COPY_NUMBER
724	Atha|AT4G13030.1;Osat|Os05g0274300.01;Sbic|Sb07g002570.1;Sita|Si030133m;Zmay|GRMZM2G121398_T01;Zmay|GRMZM2G301884_T01	Osat|Os05g0274300.01:2	Zmay(1)	N	6		OTHER_COPY_NUMBER
725	Atha|AT1G74880.1;Bdis|Bradi2g61410.1;Osat|Os01g0959900.02;Sbic|Sb03g046510.1;Sita|Si003147m;Zmay|GRMZM2G133844_T01	Osat|Os01g0959900.02:2	Zmay(1)	N	6		SINGLE_COPY_CLUSTER
726	Atha|AT2G13360.1;Bdis|Bradi3g39750.1;Osat|Os08g0502700.01;Sbic|Sb07g028080.1;Sita|Si013768m;Zmay|GRMZM2G137868_T01;Zmay|GRMZM2G359559_T01	Osat|Os08g0502700.01:3	Zmay(2)	N	7		OTHER_COPY_NUMBER
727	Atha|AT3G66654.1;Bdis|Bradi1g28080.1;Osat|Os07g0476500.01;Sbic|Sb02g033130.1;Sita|Si018249m;Zmay|GRMZM2G139210_T04	Osat|Os07g0476500.01:6	Zmay(1)	N	6		SINGLE_COPY_CLUSTER
728	Atha|AT2G11810.1;Atha|AT4G31780.2;Atha|AT5G20410.1;Bdis|Bradi3g20020.1;Bdis|Bradi3g54390.1;Bdis|Bradi4g30600.1;Osat|Os02g0802700.01;Osat|Os08g0299400.01;Sbic|Sb02g025070.1;Sbic|Sb04g036240.1;Sbic|Sb07g027910.1;Sita|Si015030m;Sita|Si016983m;Sita|Si029462m;Zmay|GRMZM2G141320_T01;Zmay|GRMZM2G142873_T01;Zmay|GRMZM2G178892_T01	Osat|Os02g0802700.01:3	Zmay(1)	N	17		OTHER_COPY_NUMBER
729	Atha|AT1G15960.1;Atha|AT1G80830.1;Bdis|Bradi1g32640.1;Bdis|Bradi1g53150.1;Bdis|Bradi1g53160.1;Bdis|Bradi2g13670.1;Osat|Os01g0503400.03;Osat|Os02g0131800.01;Osat|Os06g0676000.01;Osat|Os07g0257200.01;Osat|Os07g0258400.01;Sbic|Sb02g007870.1;Sbic|Sb02g007890.1;Sbic|Sb04g002610.1;Sbic|Sb05g019830.1;Sbic|Sb10g027130.1;Sita|Si006026m;Sita|Si009866m;Sita|Si016841m;Sita|Si029632m;Sita|Si032084m;Zmay|GRMZM…	Osat|Os01g0503400.03:9	Zmay(1)	N	26		OTHER_COPY_NUMBER
730	Atha|AT1G32780.1;Atha|AT1G64710.1;Bdis|Bradi3g20810.1;Osat|Os10g0159800.01;Sbic|Sb01g025570.1;Sbic|Sb01g025580.1;Sita|Si035943m;Sita|Si036012m;Zmay|GRMZM2G152975_T01;Zmay|GRMZM2G152981_T01	Osat|Os10g0159800.01:4	Zmay(1)	N	10		OTHER_COPY_NUMBER
731	Atha|AT5G52820.1;Bdis|Bradi2g14270.1;Osat|Os10g0104500.01;Osat|Os11g0594200.01;Sbic|Sb09g030800.1;Sita|Si021463m;Zmay|GRMZM2G157034_T01	Osat|Os10g0104500.01:12	Zmay(1)	N	7		OTHER_COPY_NUMBER
732	Atha|AT5G05690.1;Bdis|Bradi4g43110.1;Osat|Os11g0143200.01;Osat|Os12g0139300.01;Sbic|Sb05g002580.1;Sita|Si009928m;Sita|Si026259m;Zmay|GRMZM2G012391_T01;Zmay|GRMZM2G162737_T01	Osat|Os11g0143200.01:5	Zmay(1)	N	9		OTHER_COPY_NUMBER
733	Atha|AT5G15780.1;Bdis|Bradi5g00900.1;Osat|Os10g0205700.01;Sbic|Sb05g003010.1;Sita|Si037122m;Zmay|GRMZM2G166218_T02	Osat|Os10g0205700.01:1	Zmay(1)	N	6		SINGLE_COPY_CLUSTER
734	Atha|AT1G07570.3;Atha|AT2G28930.1;Atha|AT2G39660.1;Atha|AT3G55450.2;Atha|AT5G02290.1;Bdis|Bradi1g03650.1;Bdis|Bradi1g66660.1;Bdis|Bradi2g38970.1;Bdis|Bradi2g62290.1;Osat|Os01g0973500.01;Osat|Os03g0274800.01;Osat|Os03g0821900.01;Osat|Os05g0110900.01;Sbic|Sb01g003130.1;Sbic|Sb01g039630.1;Sbic|Sb09g001190.1;Sita|Si022221m;Sita|Si035876m;Sita|Si036286m;Zmay|GRMZM2G047588_T01;Zmay|GRMZM2G068117_T01;Zm…	Osat|Os01g0973500.01:2	Zmay(1)	N	24		OTHER_COPY_NUMBER
735	Atha|AT2G36840.1;Bdis|Bradi4g38810.1;Osat|Os09g0570900.01;Sbic|Sb02g012510.1;Sita|Si029941m;Zmay|GRMZM2G178333_T01;Zmay|GRMZM2G703231_T03	Osat|Os09g0570900.01:4	Zmay(1)	N	7		OTHER_COPY_NUMBER
736	Atha|AT1G14780.1;Bdis|Bradi1g44300.1;Bdis|Bradi3g43420.1;Bdis|Bradi3g59900.1;Osat|Os02g0475300.01;Osat|Os02g0736300.01;Osat|Os06g0251100.00;Sbic|Sb04g018940.1;Sbic|Sb04g028620.1;Sbic|Sb10g009010.1;Sita|Si006067m;Sita|Si016637m;Sita|Si016670m;Zmay|GRMZM2G012046_T01;Zmay|GRMZM2G026447_T01;Zmay|GRMZM2G181507_T01;Zmay|GRMZM2G341658_T01	Osat|Os02g0475300.01:5	Zmay(1)	N	17		OTHER_COPY_NUMBER
737	Atha|AT2G17840.1;Atha|AT3G51250.1;Atha|AT4G35985.1;Bdis|Bradi1g30150.1;Osat|Os06g0717100.01;Sbic|Sb10g030260.1;Sita|Si006564m;Zmay|GRMZM2G300135_T01	Osat|Os06g0717100.01:3	Zmay(1)	N	8		OTHER_COPY_NUMBER
738	Atha|AT3G61790.1;Atha|AT4G27880.1;Bdis|Bradi2g08020.1;Bdis|Bradi2g31640.1;Bdis|Bradi3g10650.1;Osat|Os01g0234900.01;Osat|Os02g0293400.01;Osat|Os05g0238200.01;Sbic|Sb03g000630.1;Sbic|Sb04g011560.1;Sbic|Sb09g008090.1;Sita|Si002315m;Sita|Si017683m;Sita|Si024543m;Zmay|GRMZM2G051101_T01;Zmay|GRMZM2G081075_T01;Zmay|GRMZM2G101852_T01;Zmay|GRMZM2G124915_T01;Zmay|GRMZM2G309063_T01	Osat|Os01g0234900.01:2	Zmay(1)	N	19		OTHER_COPY_NUMBER
739	Atha|AT2G20800.1;Atha|AT4G05020.2;Atha|AT4G21490.1;Atha|AT4G28220.1;Bdis|Bradi1g33100.1;Bdis|Bradi2g51830.1;Bdis|Bradi3g14800.1;Osat|Os05g0331200.01;Osat|Os06g0684000.02;Sbic|Sb03g036480.1;Sbic|Sb07g003070.1;Sbic|Sb10g027690.1;Sita|Si003744m;Sita|Si006126m;Sita|Si013476m;Zmay|GRMZM2G090487_T01;Zmay|GRMZM2G145972_T02;Zmay|GRMZM2G322328_T01;Zmay|GRMZM2G563190_T02	Osat|Os05g0331200.01:7	Zmay(1)	N	19		OTHER_COPY_NUMBER
740	Atha|AT1G42560.1;Atha|AT2G17430.1;Atha|AT2G17480.1;Atha|AT2G33670.1;Atha|AT5G65970.1;Bdis|Bradi2g33520.1;Bdis|Bradi3g32230.1;Osat|Os10g0541000.01;Sbic|Sb01g030400.1;Sbic|Sb10g031010.1;Sita|Si012504m;Sita|Si034907m;Zmay|GRMZM2G000376_T01;Zmay|GRMZM2G040441_T01;Zmay|GRMZM2G325653_T02	Osat|Os10g0541000.01:7	Zmay(1)	N	15		OTHER_COPY_NUMBER
741	Atha|AT3G05625.1;Bdis|Bradi2g12600.1;Osat|Os01g0343500.01;Sbic|Sb03g013720.1;Sita|Si004226m;Zmay|GRMZM2G371670_T01	Osat|Os01g0343500.01:1	Zmay(1)	N	6		SINGLE_COPY_CLUSTER
742	Atha|AT1G21850.1;Atha|AT1G21860.1;Atha|AT1G41830.1;Atha|AT1G55560.1;Atha|AT1G55570.1;Atha|AT1G75790.1;Atha|AT1G76160.1;Atha|AT2G23630.1;Atha|AT3G13390.1;Atha|AT3G13400.1;Atha|AT4G12420.1;Atha|AT4G22010.1;Atha|AT4G25240.1;Atha|AT4G28090.1;Atha|AT4G37160.1;Atha|AT4G38420.1;Atha|AT5G48450.1;Atha|AT5G51480.1;Atha|AT5G66920.1;Bdis|Bradi1g26470.1;Bdis|Bradi1g32470.1;Bdis|Bradi1g52200.1;Bdis|Bradi1g5884…	Osat|Os01g0100400.01:2	Zmay(1)	N	73	Osat(1)	OTHER_COPY_NUMBER
743	Atha|AT3G43860.1;Bdis|Bradi3g57190.1;Osat|Os02g0778600.01;Sbic|Sb04g034920.1;Sita|Si019460m;Zmay|GRMZM2G538064_T01	Osat|Os02g0778600.01:2	Zmay(1)	N	6		SINGLE_COPY_CLUSTER
744	Atha|AT1G23310.1;Atha|AT1G70580.4;Bdis|Bradi1g59220.1;Osat|Os07g0108300.01;Sbic|Sb02g000780.1;Sita|Si029700m;Zmay|GRMZM5G840582_T03	Osat|Os07g0108300.01:2	Zmay(1)	N	7		OTHER_COPY_NUMBER
745	Atha|AT3G49645.1;Bdis|Bradi1g53040.1;Osat|Os10g0360900.01;Sbic|Sb01g001740.1;Sita|Si037233m;Zmay|GRMZM5G851103_T01;Zmay|GRMZM5G881369_T01	Osat|Os10g0360900.01:7	Zmay(1)	N	7		OTHER_COPY_NUMBER
